# Supplementary material for: Rapid and quantitative functional interrogation of human enhancer variant activity in live mice
Source: Nat Commun. 2025 Jan 6;16:409. doi: 10.1038/s41467-024-55500-7 (PMC11704014; doi:10.1038/s41467-024-55500-7)
Supplement: Supplementary file 4 — Supplementary Data 1 [file 41467_2024_55500_MOESM4_ESM.xlsx]

## Sheet: Sheet1
Construct	Genotype	Total
hZRSref-mCherry/3xHS4/hZRS404G>A-eGFP	Single-copy	5
	Multi-copy	11
	Total F0 at H11	16
hZRSref-mCherry/SI/hZRS404G>A-eGFP	Single-copy	3
	Multi-copy	8
	Total F0 at H11	11
B-hZRSref-mCherry/SI/hZRS404G>A-eGFP-B	Single-copy	5
	Multi-copy	1
	Total F0 at H11	6
B-hs737ref-eGFP/SI/hZRS830G>A-mCherry-B	Single-copy	3
	Multi-copy	0
	Total F0 at H11	3
B-hs932ref-eGFP/SI/hs932350dupA-mCherry-B	Single-copy	4
	Multi-copy	0
	Total F0 at H11	4
B-hs204var-eGFP/SI/hs204ref-mCherry-B	Single-copy	1
	Multi-copy	1
	Total F0 at H11	2
B-hs268var-eGFP/SI/hs268ref-mCherry-B	Single-copy	5
	Multi-copy	1
	Total F0 at H11	6
B-hs430var-eGFP/SI/hs430ref-mCherry-B	Single-copy	1
	Multi-copy	1
	Total F0 at H11	2
B-hs655var-eGFP/SI/hs655ref-mCherry-B	Single-copy	3
	Multi-copy	2
	Total F0 at H11	5
B-hs1573var-eGFP/SI/hs1573ref-mCherry-B	Single-copy	6
	Multi-copy	1
	Total F0 at H11	7
B-hs1791var-eGFP/SI/hs1791ref-mCherry-B	Single-copy	6
	Multi-copy	2
	Total F0 at H11	8
B-hMM1518var-eGFP/SI/hMM1518ref-mCherry-B	Single-copy	3
	Multi-copy	0
	Total F0 at H11	3
