# Supplementary material for: Rapid and quantitative functional interrogation of human enhancer variant activity in live mice
Source: Nat Commun. 2025 Jan 6;16:409. doi: 10.1038/s41467-024-55500-7 (PMC11704014; doi:10.1038/s41467-024-55500-7)
Supplement: Supplementary file 5 — Supplementary Data 2 [file 41467_2024_55500_MOESM5_ESM.xlsx]

## Sheet: Sheet1
Target DNA	Input DNA	Coordinates	Primers (5’-3’)
Human ZRS	Human Genomic DNA	chr7:156791088-156791875 (hg38)	F: GAAAATCAAATTAACACGT
			R: AACTTTAATGCCTATGTTT
hs737	Human Genomic DNA	chr10:12856804-128569741 (hg38)	F: CACCGACAATGCGCTGGAAAATCTC
			R: ACATCTCACAAAAGGGGCACT
hs932	Human Genomic DNA	chr1:209815705-209816479 (hg38)	F: AGCTTTGCCAGCTACTCAGC
			R: CACCTTTATTTACCTTGGAATTTGA
hs204	Human Genomic DNA	chr1:213424624- 213426181 (hg38)	F: CTGATGGACAGTGCTCTCCTG
			R: GGTCACCTGGCAGTCAGAAT
hs268	Human Genomic DNA	chr5:88396337- 88397448 (hg38)	F: AGGTTTAGAATGGGGGTGCT
			R: GCTGCTGTGAAGGAGTAGGG
hs430	Human Genomic DNA	chr19:30349392- 30352629 (hg38)	F: TGGAAAATGTTCCTGCCTTC
			R: GGGAGAGGGTACAAGGAAGC
hs655	Human Genomic DNA	chr6:135280560- 135282914 (hg38)	F: TCAGTCCTTTTAGAACCCAGAGC
			R: TCAGCACAAATTTCTGGAGATG
hs1573	Human Genomic DNA	chr3:147845622- 147848817 (hg38)	F: TTTGCAGAAACAAGGCTGCT
			R: AAATGAGGATGCCAGACACC
hs1791	Human Genomic DNA	chr14:57007426- 57011369 (hg38)	F: TGGAACCGAGTTTGCATTAC
			R: CTTCCCCTTTACCCCAACAT
hMM1518	Human Genomic DNA	chr15:66772615- 66775824 (hg38)	F: TATTTTGAGCCAGGCATTATTTG
			R: TAGGCTGTGGTACTGCC
ALOXE3	Human Genomic DNA	chr17: 8118367-8120166 (hg38)	F: ACTGCCCTCCGCCTGGTC
			R: GATCATAGGCCTGCATCCAT
cHS4	Chicken Genomic DNA	chr1:197299749- 197300121 (galGal6)	F: TTTCCTGGAAGGTCCTGGAAG
			R: CAGCTGCACATAGCAGGGGGTTG
Nested PCR 1	10X Library	n/a	mCherry-1 F: cactacgacgctgaggtcaagaccacc
			eGFP-1 F: cgccgaccactaccagcagaacacc
			R: CTACACGACGCTCTTCCG
Nested PCR 2	First Nested PCR product	n/a	mCherry-2 F: GTGACTGGAGTTCAGACGTGTG
			CTCTTCCGATCTgcgccgagggccgccactcc
			eGFP-2 F:GTGACTGGAGTTCAGACGTGTGCT
			CTTCCGATCTgctgganttcgtgaccgccgcc:
			R: CTACACGACGCTCTTCCG
Endogenous Control (hs1586)	Mouse Genomic DNA	chr13:15724231-15724368 (mm39)	F: CTCAAGAAAGTGCCCAGGATAA
			HEX probe: CCCTTCATTAGTTGGCTGCAAGCA
			R: GCTTTGATCTGAGGAGTGAGTG
mCherry	Mouse Genomic DNA, cDNA	n/a	F: GACTACTTGAAGCTGTCCTTCC
			FAM probe: TTCAAGTGGGAGCGCGTGATGAA
			R: CGCAGCTTCACCTTGTAGAT
eGFP	Mouse Genomic DNA, cDNA	n/a	F: ACAACAGCCACAACGTCTAT
			FAM probe: AGCAGAAGAACGGCATCAAGGTGA
			R: GGGTGTTCTGCTGGTAGTG
Gapdh	cDNA	n/a	F: CCCTCTGGAAAGCTGTGGCGTG
			HEX probe: CCTGCATCCACTGGTGCTGCCA
			R: CTGGGATGACCTTGCCCACAGC
