# Supplementary material for: Rapid and quantitative functional interrogation of human enhancer variant activity in live mice
Source: Nat Commun. 2025 Jan 6;16:409. doi: 10.1038/s41467-024-55500-7 (PMC11704014; doi:10.1038/s41467-024-55500-7)
Supplement: Supplementary file 6 — Supplementary Data 3 [file 41467_2024_55500_MOESM6_ESM.xlsx]

## Sheet: FullMetaData_dE_ZRS
Barcode	nCount_RNA	nFeature_RNA	percent.mt	G2M.Score	Phase	Version	Cell Type
dE1_AAACCCAAGAGGACTC-1	23397	5588	1.43608	0.409062	G2M	dE1	Distal Posterior
dE1_AAACCCAAGATCCTAC-1	19338	5364	1.39621	0.284351	G2M	dE1	Distal Anterior
dE1_AAACCCAAGCGTCTGC-1	12256	3788	2.08877	-0.0544009	S	dE1	Distal Middle
dE1_AAACCCAAGGCACCAA-1	30344	7030	1.19958	0.473738	G2M	dE1	Chondrocytes
dE1_AAACCCAAGGCTCTAT-1	12398	4349	1.79061	-0.407311	G1	dE1	Distal Middle
dE1_AAACCCAGTACGACTT-1	13590	4648	1.82487	-0.0153985	G1	dE1	Connective
dE1_AAACCCAGTAGACTGG-1	17283	5224	1.52751	0.0827088	G2M	dE1	Distal Anterior
dE1_AAACCCAGTAGCGCCT-1	13041	4620	1.85569	0.116294	G2M	dE1	Proximal
dE1_AAACCCAGTGGTCTCG-1	16271	4972	1.6471	-0.260254	S	dE1	Connective
dE1_AAACCCAGTTAGAAAC-1	20202	5660	1.70775	0.304628	G2M	dE1	Distal Anterior
dE1_AAACCCAGTTCAAGGG-1	16433	5058	1.62478	-0.220945	G1	dE1	Distal Middle
dE1_AAACCCAGTTCTCGTC-1	14195	4863	1.71892	-0.179706	S	dE1	Connective
dE1_AAACCCAGTTGGGTAG-1	12522	4110	1.97253	0.0857329	G2M	dE1	Central
dE1_AAACCCATCAGAGTTC-1	10083	3880	2.08271	0.296479	G2M	dE1	Connective
dE1_AAACCCATCCAGTGTA-1	29608	6747	1.18549	0.109792	G2M	dE1	Proximal
dE1_AAACCCATCCGACGGT-1	33090	6639	1.3146	-0.288062	S	dE1	Myoblasts
dE1_AAACCCATCCTTATGT-1	18117	5255	1.67246	-0.019895	S	dE1	Distal Middle
dE1_AAACCCATCGACGCGT-1	13273	4722	1.43148	0.280667	G2M	dE1	Central
dE1_AAACCCATCGGAAGGT-1	17144	4963	1.84904	-0.286693	G1	dE1	Connective
dE1_AAACGAAAGCGCCATC-1	7663	2853	1.30497	-0.268983	G1	dE1	Connective
dE1_AAACGAAAGCTCGCAC-1	14687	4547	2.70307	-0.167509	S	dE1	Myoblasts
dE1_AAACGAACACTATGTG-1	16457	4854	1.00261	0.733793	G2M	dE1	Connective
dE1_AAACGAACAGCACAGA-1	15061	4652	1.38769	-0.116594	S	dE1	Distal Middle
dE1_AAACGAACATAGTCGT-1	9662	3727	1.89402	-0.365339	G1	dE1	Connective
dE1_AAACGAACATGATAGA-1	13163	4579	1.8005	-0.393928	G1	dE1	Chondrocytes
dE1_AAACGAAGTACATTGC-1	35187	7294	1.38403	0.22741	G2M	dE1	Distal Posterior
dE1_AAACGAAGTACTGCGC-1	13292	4480	1.85074	-0.428239	G1	dE1	Chondrocytes
dE1_AAACGAAGTATCGTGT-1	19492	5692	1.9803	-0.321708	S	dE1	Connective
dE1_AAACGAAGTATGTGTC-1	19568	5332	1.80397	0.361284	G2M	dE1	Proximal
dE1_AAACGAAGTCCAGCAC-1	10511	3940	1.91228	-0.364722	G1	dE1	Connective
dE1_AAACGAAGTCGATTTG-1	7746	2989	1.25226	-0.201417	G1	dE1	Chondrocytes
dE1_AAACGAAGTCTACGAT-1	10071	3789	2.30364	-0.0190679	G1	dE1	Connective
dE1_AAACGAAGTGGTTTAC-1	13553	4288	1.46831	-0.205965	S	dE1	Central
dE1_AAACGAAGTTCCAAAC-1	15796	5092	1.87389	-0.161588	S	dE1	Proximal
dE1_AAACGAAGTTCGTGCG-1	13207	4531	2.04437	0.467515	G2M	dE1	Chondrocytes
dE1_AAACGAAGTTCTCTCG-1	27423	6256	0.988222	0.122784	S	dE1	Distal Middle
dE1_AAACGAATCCATCACC-1	40539	7836	1.97094	0.26861	G2M	dE1	Myoblasts
dE1_AAACGAATCGAACGCC-1	16873	5022	1.02531	0.199906	G2M	dE1	Distal Middle
dE1_AAACGAATCGAATCCA-1	22318	6075	1.34421	0.570725	G2M	dE1	Distal Anterior
dE1_AAACGAATCTGGACTA-1	22791	6375	1.70243	-0.0787946	S	dE1	Distal Posterior
dE1_AAACGCTAGTCAGCGA-1	9755	3707	1.92722	-0.292981	S	dE1	Connective
dE1_AAACGCTAGTGGCAGT-1	16707	4860	1.1971	0.0250332	S	dE1	Distal Middle
dE1_AAACGCTCACCAGCGT-1	13236	4563	1.55636	0.0681931	S	dE1	Chondrocytes
dE1_AAACGCTGTAGAGTTA-1	32214	6925	1.43105	-0.113098	S	dE1	Distal Anterior
dE1_AAACGCTGTAGTTAGA-1	9131	3758	2.00416	-0.389647	G1	dE1	Chondrocytes
dE1_AAACGCTGTCGAGCTC-1	28474	6173	1.2889	-0.12064	S	dE1	Proximal
dE1_AAACGCTGTCGCTTGG-1	9953	3870	2.00944	-0.466	G1	dE1	Connective
dE1_AAACGCTGTCTGATAC-1	9980	3859	2.40481	-0.418673	G1	dE1	Chondrocytes
dE1_AAACGCTGTGACAACG-1	8832	3582	1.5625	-0.354531	G1	dE1	Chondrocytes
dE1_AAACGCTGTGGGTATG-1	14587	4252	1.85782	-0.0420029	G1	dE1	HSCs
dE1_AAACGCTGTGTCGCTG-1	14057	4547	1.97766	-0.302755	S	dE1	Connective
dE1_AAACGCTGTTGTGCAT-1	11741	4219	1.83971	-0.248657	G1	dE1	Connective
dE1_AAACGCTGTTTCGGCG-1	21016	5794	2.3268	0.341077	G2M	dE1	Distal Anterior
dE1_AAACGCTTCCAGCCTT-1	30617	7130	1.718	-0.044232	S	dE1	Chondrocytes
dE1_AAACGCTTCCGACGGT-1	14354	4366	1.16344	0.398311	G2M	dE1	Proximal
dE1_AAACGCTTCGCGCCAA-1	13059	4338	0.735125	0.519937	G2M	dE1	Connective
dE1_AAAGAACAGCAATTCC-1	14226	4421	1.05441	0.0256803	S	dE1	Central
dE1_AAAGAACAGCGCCTAC-1	32187	6878	1.35148	-0.251182	S	dE1	Myoblasts
dE1_AAAGAACAGGTCACAG-1	8051	3192	1.86312	-0.398229	G1	dE1	Chondrocytes
dE1_AAAGAACAGGTTCACT-1	18499	4843	0.459484	0.303867	G2M	dE1	Proximal
dE1_AAAGAACAGTCGAGGT-1	13790	4431	1.96519	0.451016	G2M	dE1	Proximal
dE1_AAAGAACAGTTTCGAC-1	14778	4880	1.81351	0.685887	G2M	dE1	Proximal
dE1_AAAGAACCAATGTCTG-1	21263	5447	1.14283	0.435744	G2M	dE1	Connective
dE1_AAAGAACCACATACTG-1	17538	4925	1.06626	0.632141	G2M	dE1	Distal Posterior
dE1_AAAGAACCACCAGCGT-1	17823	5137	1.85715	0.030701	S	dE1	Distal Posterior
dE1_AAAGAACCACTGCATA-1	11358	4126	1.73446	-0.415848	G1	dE1	Connective
dE1_AAAGAACCAGAATGTA-1	8671	3465	1.64918	-0.309585	G1	dE1	Chondrocytes
dE1_AAAGAACCATGGACAG-1	40559	7219	1.07498	0.212433	G2M	dE1	Distal Posterior
dE1_AAAGAACCATGGGTTT-1	30879	2634	0.43719	0.331061	G2M	dE1	RBCs
dE1_AAAGAACGTACCGCGT-1	9455	3696	1.99894	-0.458091	G1	dE1	Connective
dE1_AAAGAACGTATCGCAT-1	16558	4893	1.66083	0.131819	S	dE1	Distal Middle
dE1_AAAGAACGTTATGGTC-1	11103	3955	1.88237	-0.272473	S	dE1	Chondrocytes
dE1_AAAGAACTCAATCCGA-1	36152	7534	1.46603	-0.00624811	S	dE1	Distal Posterior
dE1_AAAGAACTCTTTCCAA-1	7783	3155	0.873699	-0.253558	G1	dE1	Chondrocytes
dE1_AAAGGATAGCGTTCCG-1	21121	5453	1.19313	0.511253	G2M	dE1	Distal Posterior
dE1_AAAGGATAGGTCTTTG-1	8884	3452	1.6434	-0.214373	G1	dE1	Connective
dE1_AAAGGATAGTGATAGT-1	27250	6691	1.68073	0.357856	G2M	dE1	Distal Anterior
dE1_AAAGGATCAAGGCAAC-1	15809	4886	1.54975	-0.303168	S	dE1	Connective
dE1_AAAGGATCAGAGGTAC-1	13351	4564	2.13467	-0.195452	S	dE1	Distal Middle
dE1_AAAGGATCAGCGTAGA-1	16193	4780	1.88353	-0.0746469	S	dE1	Connective
dE1_AAAGGATCAGTAACCT-1	16156	4647	1.2565	0.60614	G2M	dE1	Connective
dE1_AAAGGATCATACACCA-1	11237	4226	1.62855	-0.457705	G1	dE1	Chondrocytes
dE1_AAAGGATCATGTGGCC-1	7398	3250	1.74371	0.158343	G2M	dE1	Chondrocytes
dE1_AAAGGATGTGCATGTT-1	9907	3769	2.17018	-0.282251	G1	dE1	Chondrocytes
dE1_AAAGGATGTGTTCAGT-1	10787	3900	1.93752	-0.340497	S	dE1	Chondrocytes
dE1_AAAGGATTCCACTAGA-1	15090	5003	1.66335	-0.129217	S	dE1	Connective
dE1_AAAGGATTCGCCAGTG-1	24960	6377	1.51042	0.100539	G2M	dE1	Chondrocytes
dE1_AAAGGATTCGGCTGGT-1	11704	4069	1.70882	-0.00189704	S	dE1	Distal Middle
dE1_AAAGGATTCTCCAAGA-1	12002	4133	1.2248	-0.141397	S	dE1	Distal Middle
dE1_AAAGGGCAGCACTCCG-1	20340	5518	1.68633	-0.359229	G1	dE1	Connective
dE1_AAAGGGCCAAGTAGTA-1	23569	5098	1.65472	-0.136116	S	dE1	Immune cells
dE1_AAAGGGCCACCTTCCA-1	16129	5098	1.5624	0.179023	G2M	dE1	Proximal
dE1_AAAGGGCCACTGGAAG-1	38253	7583	1.4378	0.404061	G2M	dE1	Distal Anterior
dE1_AAAGGGCGTCCAGCGT-1	10227	3653	1.46671	-0.141036	S	dE1	Chondrocytes
dE1_AAAGGGCGTCGAGATG-1	10094	3581	1.61482	0.272064	G2M	dE1	Connective
dE1_AAAGGGCGTCTGGTTA-1	7600	3112	1.63158	-0.0989295	G1	dE1	Chondrocytes
dE1_AAAGGGCGTGGCCACT-1	31215	6630	1.50248	0.115669	G2M	dE1	Distal Posterior
dE1_AAAGGGCGTGTGTCGC-1	13125	4330	2.14857	0.106956	G2M	dE1	Proximal
dE1_AAAGGGCGTTCAGTAC-1	13296	4450	1.85018	0.0251042	S	dE1	Proximal
dE1_AAAGGGCTCCAAGAGG-1	13023	4134	1.6586	-0.059423	S	dE1	Connective
dE1_AAAGGGCTCGATCCCT-1	16731	4770	2.54617	-0.389249	S	dE1	Myoblasts
dE1_AAAGGGCTCTCGCCTA-1	14803	4511	1.81044	-0.171118	S	dE1	Proximal
dE1_AAAGGGCTCTCGTCAC-1	13920	4653	1.17098	0.035179	S	dE1	Distal Anterior
dE1_AAAGGGCTCTGCAGCG-1	10847	3943	2.11118	-0.42206	G1	dE1	Chondrocytes
dE1_AAAGGGCTCTTACGGA-1	32473	6888	1.54898	0.142237	G2M	dE1	Chondrocytes
dE1_AAAGGTAAGAAACTAC-1	9342	3702	1.90537	-0.168031	G1	dE1	Connective
dE1_AAAGGTAAGACTAAGT-1	13434	4477	2.47134	0.399388	G2M	dE1	Chondrocytes
dE1_AAAGGTAAGCTAGAGC-1	18118	5185	1.5951	0.30421	G2M	dE1	Chondrocytes
dE1_AAAGGTACAAGCCTGC-1	13586	4236	1.57515	0.184465	G2M	dE1	Distal Anterior
dE1_AAAGGTACACACCGAC-1	14401	4981	1.91653	-0.150567	S	dE1	Distal Middle
dE1_AAAGGTACACATACTG-1	16706	4921	1.49048	-0.0294428	S	dE1	Distal Middle
dE1_AAAGGTACACCCTAGG-1	16719	4866	0.795502	0.0123161	S	dE1	Connective
dE1_AAAGGTACACTCCGAG-1	23118	5814	1.50532	0.410508	G2M	dE1	Proximal
dE1_AAAGGTACACTGTGTA-1	13238	4551	1.58634	0.101035	G2M	dE1	Distal Middle
dE1_AAAGGTACAGGAGGTT-1	16976	5163	2.12653	0.612158	G2M	dE1	Connective
dE1_AAAGGTAGTAACGTTC-1	11480	4274	1.20209	-0.270925	S	dE1	Distal Middle
dE1_AAAGGTAGTAGTTACC-1	16141	4827	1.38157	0.236741	G2M	dE1	Distal Posterior
dE1_AAAGGTAGTATCTCTT-1	17830	5141	1.66573	-0.245823	G1	dE1	HSCs
dE1_AAAGGTAGTCTCAAGT-1	16760	4954	2.2852	-0.246182	S	dE1	Myoblasts
dE1_AAAGGTATCAGATTGC-1	29882	6943	1.70337	0.531769	G2M	dE1	Distal Anterior
dE1_AAAGGTATCAGGTGTT-1	17968	5156	1.49154	0.284826	G2M	dE1	Distal Posterior
dE1_AAAGGTATCATCACCC-1	12113	4422	2.0639	-0.16879	S	dE1	Proximal
dE1_AAAGGTATCATCGACA-1	19155	5169	1.3208	-0.0561883	S	dE1	Distal Anterior
dE1_AAAGGTATCCAACCGG-1	18766	4924	0.900565	0.243286	G2M	dE1	Connective
dE1_AAAGGTATCGGAGTGA-1	9088	3628	1.60651	-0.319108	G1	dE1	Chondrocytes
dE1_AAAGTCCAGAGCAGTC-1	19211	5275	1.19203	0.424705	G2M	dE1	Distal Anterior
dE1_AAAGTCCAGAGTCGAC-1	16679	4844	1.43294	-0.142952	S	dE1	Connective
dE1_AAAGTCCAGTCGCCAC-1	17970	5365	1.73623	0.38347	G2M	dE1	Distal Anterior
dE1_AAAGTCCAGTGTACCT-1	22185	5572	1.51003	-0.0519271	G1	dE1	Chondrocytes
dE1_AAAGTCCAGTTACGAA-1	11433	4001	1.43444	-0.285803	S	dE1	Chondrocytes
dE1_AAAGTCCCACGCCAGT-1	28697	6637	1.46008	0.545109	G2M	dE1	Myoblasts
dE1_AAAGTCCCAGATTCGT-1	17229	5177	1.85733	-0.225188	S	dE1	Proximal
dE1_AAAGTCCCAGGACTTT-1	21973	6184	1.88868	-0.00269416	G1	dE1	Proximal
dE1_AAAGTCCCATACCATG-1	18913	5476	1.44345	0.10914	G2M	dE1	Connective
dE1_AAAGTCCGTACAAGCG-1	31970	7043	1.78292	0.325011	G2M	dE1	Distal Posterior
dE1_AAAGTCCGTACGAGCA-1	15942	4786	1.42391	-0.100053	S	dE1	Central
dE1_AAAGTCCGTCTGTCAA-1	16871	5239	1.67743	-0.255112	S	dE1	Distal Middle
dE1_AAAGTCCGTTCAGTAC-1	15932	5040	1.82651	0.467591	G2M	dE1	Chondrocytes
dE1_AAAGTCCGTTGGCTAT-1	24318	6371	1.52973	0.194342	G2M	dE1	Proximal
dE1_AAAGTCCTCAGCGCGT-1	9609	3724	1.70673	0.0246793	G2M	dE1	Distal Middle
dE1_AAAGTCCTCCAATGCA-1	19983	5750	1.39619	-0.136181	S	dE1	Distal Anterior
dE1_AAAGTCCTCCGCGGAT-1	12313	4297	1.46999	-0.064852	G1	dE1	Chondrocytes
dE1_AAAGTCCTCGGTAGGA-1	10120	3920	1.2747	0.153936	G2M	dE1	Chondrocytes
dE1_AAAGTCCTCTAGAGCT-1	12337	4545	2.2696	0.307402	G2M	dE1	Connective
dE1_AAAGTCCTCTCGGTCT-1	26145	6300	1.1398	0.624354	G2M	dE1	Connective
dE1_AAAGTGAAGACACACG-1	15944	4631	1.43001	0.611609	G2M	dE1	Distal Anterior
dE1_AAAGTGAAGCAAACAT-1	13592	4290	1.05945	-0.12471	S	dE1	Distal Middle
dE1_AAAGTGAAGTGGAAGA-1	22708	5709	1.68223	0.185363	G2M	dE1	Distal Posterior
dE1_AAAGTGAAGTTGGCTT-1	18173	4612	2.08001	-0.278023	G1	dE1	Myoblasts
dE1_AAAGTGACAAGGTACG-1	8603	3410	2.55725	-0.420322	G1	dE1	Chondrocytes
dE1_AAAGTGACACAAGGTG-1	8388	3415	2.07439	-0.308516	G1	dE1	Connective
dE1_AAAGTGACACAGTGTT-1	14733	4224	1.3575	-0.173168	S	dE1	Connective
dE1_AAAGTGACACTTGACA-1	17145	5479	2.03558	-0.0676013	S	dE1	Connective
dE1_AAAGTGACAGGAATAT-1	13265	4281	1.96758	-0.115824	G1	dE1	Connective
dE1_AAAGTGACATCCCACT-1	10144	3848	1.77445	-0.38702	G1	dE1	Connective
dE1_AAAGTGACATGACTTG-1	8520	3438	2.06573	-0.289401	G1	dE1	Chondrocytes
dE1_AAAGTGAGTACCCAGC-1	22534	5667	1.26476	0.0870549	G2M	dE1	Distal Anterior
dE1_AAAGTGAGTGTGCCTG-1	16367	4979	1.72298	-0.162691	S	dE1	Distal Posterior
dE1_AAAGTGATCACCCTGT-1	19614	5664	1.2746	-0.372286	S	dE1	Chondrocytes
dE1_AAAGTGATCATTGTTC-1	32941	6971	1.42072	0.309624	G2M	dE1	Distal Anterior
dE1_AAAGTGATCCAGGACC-1	9319	3705	2.00665	-0.414943	G1	dE1	Chondrocytes
dE1_AAAGTGATCCATGAGT-1	16479	4705	1.16512	0.290468	G2M	dE1	Distal Middle
dE1_AAATGGAAGATCCCAT-1	7423	3225	2.04769	0.117407	G2M	dE1	Distal Middle
dE1_AAATGGAAGCTAAATG-1	34706	7249	1.59627	0.0198678	G2M	dE1	Distal Anterior
dE1_AAATGGAAGGATCATA-1	10501	4044	2.0379	-0.300267	G1	dE1	Chondrocytes
dE1_AAATGGACAAGCAGGT-1	17074	4865	1.4115	-0.035364	S	dE1	Distal Middle
dE1_AAATGGACAAGGATGC-1	15468	4750	1.60978	-0.10001	S	dE1	Connective
dE1_AAATGGACACTTCCTG-1	10131	3831	1.50035	-0.103912	G1	dE1	Chondrocytes
dE1_AAATGGACACTTGGCG-1	9181	3851	2.75569	-0.27202	S	dE1	Proximal
dE1_AAATGGACAGTCCCGA-1	17373	4964	1.24331	0.0299026	S	dE1	Distal Middle
dE1_AAATGGACAGTGCGCT-1	19327	5164	1.93512	0.317522	G2M	dE1	Connective
dE1_AAATGGACATAATGCC-1	8302	3347	1.62611	-0.436405	G1	dE1	Chondrocytes
dE1_AAATGGACATACATCG-1	12126	4107	1.47617	-0.097798	G1	dE1	Distal Middle
dE1_AAATGGAGTAGTATAG-1	31730	6252	1.081	0.288274	G2M	dE1	HSCs
dE1_AAATGGAGTCGCGTCA-1	15079	4698	1.41919	0.173525	G2M	dE1	Connective
dE1_AAATGGAGTCTGATCA-1	23165	6234	1.33391	0.606459	G2M	dE1	Distal Anterior
dE1_AAATGGAGTTGCGGAA-1	11806	4281	2.28697	-0.217166	S	dE1	Connective
dE1_AAATGGATCAACTGGT-1	9698	3620	1.84574	-0.310622	G1	dE1	Chondrocytes
dE1_AAATGGATCACACCCT-1	10382	3718	1.24254	-0.29872	S	dE1	Chondrocytes
dE1_AAATGGATCCCAGGCA-1	13649	4782	2.63756	-0.110734	S	dE1	Distal Middle
dE1_AAATGGATCCCTCTCC-1	18582	5393	1.27005	0.294998	G2M	dE1	Distal Anterior
dE1_AAATGGATCGGCTGTG-1	15988	4958	1.37603	0.227098	G2M	dE1	Distal Anterior
dE1_AACAAAGAGACAACTA-1	15062	4610	1.43407	-0.0292495	S	dE1	Proximal
dE1_AACAAAGAGAGGATGA-1	9811	3668	1.75313	-0.149556	G1	dE1	Distal Middle
dE1_AACAAAGAGCACGGAT-1	17527	4784	1.40355	0.637766	G2M	dE1	Connective
dE1_AACAAAGAGCACTCCG-1	13551	4239	1.45377	0.0350008	S	dE1	Distal Middle
dE1_AACAAAGAGCGGGTTA-1	11258	3881	1.82093	-0.277114	G1	dE1	Connective
dE1_AACAAAGAGGTTCACT-1	13381	4082	1.15836	-0.181345	S	dE1	Connective
dE1_AACAAAGAGTCCGCGT-1	15939	4647	1.21714	0.380202	G2M	dE1	Chondrocytes
dE1_AACAAAGAGTTGGACG-1	16717	4833	1.18442	-0.138942	G1	dE1	Chondrocytes
dE1_AACAAAGCAATTGCCA-1	41285	7351	1.42425	0.392256	G2M	dE1	Myoblasts
dE1_AACAAAGCACATGTTG-1	15161	4893	2.36132	0.659537	G2M	dE1	Chondrocytes
dE1_AACAAAGCACTCACTC-1	12466	4392	1.46799	0.300191	G2M	dE1	Central
dE1_AACAAAGCATTGTAGC-1	15406	4789	1.68765	-0.152456	S	dE1	Distal Middle
dE1_AACAAAGGTACTCCCT-1	12611	4588	2.02997	-0.356381	G1	dE1	Chondrocytes
dE1_AACAAAGGTCAGGAGT-1	8916	3642	2.57963	-0.336525	G1	dE1	Connective
dE1_AACAAAGGTCGAGCAA-1	13836	4006	1.43105	-0.256278	S	dE1	Ectoderm
dE1_AACAAAGTCAATCCGA-1	16918	5121	1.82055	0.331089	G2M	dE1	Distal Anterior
dE1_AACAAAGTCCTGTAAG-1	12762	4247	1.12051	0.0411238	S	dE1	Distal Middle
dE1_AACAAAGTCGACGCTG-1	11949	4433	2.01691	-0.268522	G1	dE1	Distal Middle
dE1_AACAAAGTCTCGACGG-1	17631	5172	1.54274	0.702853	G2M	dE1	Distal Anterior
dE1_AACAACCAGAATGTTG-1	9283	3716	1.68049	-0.0591248	G1	dE1	Chondrocytes
dE1_AACAACCAGAATTGCA-1	29492	6947	1.14607	-0.117196	G1	dE1	Distal Posterior
dE1_AACAACCAGCACTAGG-1	21059	5570	1.12066	0.0410794	S	dE1	Distal Anterior
dE1_AACAACCAGCTAGCCC-1	11164	4117	1.86313	0.407973	G2M	dE1	Central
dE1_AACAACCAGTCGCGAA-1	22409	5553	0.968361	-0.0244823	G1	dE1	Central
dE1_AACAACCCAACGGGTA-1	16528	5263	1.84535	0.506512	G2M	dE1	Chondrocytes
dE1_AACAACCCAGAGCCCT-1	27667	6707	1.42408	-0.39415	G1	dE1	Distal Posterior
dE1_AACAACCGTGACAGGT-1	13456	4780	2.80916	-0.160602	S	dE1	Connective
dE1_AACAACCGTGGTCAAG-1	8115	3336	2.48922	-0.388953	G1	dE1	Chondrocytes
dE1_AACAACCGTTCTAACG-1	12702	4607	1.60605	-0.393943	G1	dE1	Connective
dE1_AACAACCTCACAACCA-1	23700	6000	1.34177	0.0282253	S	dE1	Connective
dE1_AACAACCTCATCACAG-1	17270	5233	1.21598	-0.22033	G1	dE1	Connective
dE1_AACAACCTCCACGTAA-1	17192	5129	1.87296	0.454376	G2M	dE1	Distal Anterior
dE1_AACAACCTCGAAGTGG-1	10613	3691	1.4699	0.283788	G2M	dE1	Proximal
dE1_AACAACCTCGCCAGAC-1	13426	4180	0.499032	-0.302162	S	dE1	Distal Middle
dE1_AACAACCTCTCTCGAC-1	23408	6202	1.03811	-0.0515542	S	dE1	Proximal
dE1_AACAAGAAGAGCTGCA-1	8556	3798	3.14399	-0.285258	G1	dE1	Distal Middle
dE1_AACAAGAAGGTTGGAC-1	14083	4407	1.43435	-0.114563	S	dE1	Central
dE1_AACAAGAAGTGGATTA-1	11290	3980	1.19575	-0.0624123	G1	dE1	Proximal
dE1_AACAAGACACGCAGTC-1	12028	4066	1.10575	0.0471286	G2M	dE1	Connective
dE1_AACAAGACATAGACTC-1	17403	5453	1.47676	0.760713	G2M	dE1	Chondrocytes
dE1_AACAAGAGTAGGGAGG-1	37225	7250	1.55541	0.232607	G2M	dE1	Distal Posterior
dE1_AACAAGAGTATCAGGG-1	17108	5201	1.91139	0.6347	G2M	dE1	Proximal
dE1_AACAAGAGTATCGATC-1	12009	4074	1.49055	0.0324721	S	dE1	Distal Middle
dE1_AACAAGAGTCCCGGTA-1	14997	4524	1.58698	-0.0423995	S	dE1	Distal Middle
dE1_AACAAGATCCATCTAT-1	20022	5735	1.36849	0.205168	G2M	dE1	Distal Anterior
dE1_AACAAGATCGACGATT-1	14143	4277	0.968677	0.255335	G2M	dE1	Distal Middle
dE1_AACAAGATCTGTTGGA-1	26399	2545	0.166673	0.248033	G2M	dE1	RBCs
dE1_AACAAGATCTTGGCTC-1	26496	6414	1.28321	0.360637	G2M	dE1	Distal Posterior
dE1_AACACACAGAAACACT-1	10176	3806	1.03184	-0.402807	G1	dE1	Chondrocytes
dE1_AACACACAGATGCTAA-1	20539	5669	1.12469	0.264864	G2M	dE1	Connective
dE1_AACACACCAACCACAT-1	26219	6494	1.38449	0.447904	G2M	dE1	Distal Posterior
dE1_AACACACCACTAAACC-1	13515	4776	1.56863	-0.420742	G1	dE1	Chondrocytes
dE1_AACACACCAGCTTTCC-1	13515	4763	1.46504	-0.444691	G1	dE1	Chondrocytes
dE1_AACACACGTATCAAGA-1	9722	3808	1.87204	0.206983	G2M	dE1	Proximal
dE1_AACACACGTCATCGGC-1	17086	4916	1.24078	-0.0364221	S	dE1	Distal Middle
dE1_AACACACGTCCCTGAG-1	27900	5798	1.48029	0.0625241	G2M	dE1	Myoblasts
dE1_AACACACGTTCTCCCA-1	29700	6777	1.35354	0.612351	G2M	dE1	Connective
dE1_AACACACGTTGCGAAG-1	15779	5081	1.66043	-0.209667	S	dE1	Distal Middle
dE1_AACACACTCCTAGAGT-1	15385	4826	1.22847	0.0136079	S	dE1	Distal Middle
dE1_AACACACTCCTTATCA-1	10725	4059	1.54779	-0.417303	G1	dE1	Chondrocytes
dE1_AACACACTCTCCAAGA-1	13307	4767	1.43533	-0.0506815	S	dE1	Chondrocytes
dE1_AACACACTCTGACGCG-1	40578	7723	1.12376	0.446061	G2M	dE1	Distal Anterior
dE1_AACACACTCTGGTTGA-1	13226	4372	1.64827	0.16943	G2M	dE1	Connective
dE1_AACACACTCTTTCGAT-1	11751	4303	1.38712	-0.372847	G1	dE1	Chondrocytes
dE1_AACAGGGAGCGGTAGT-1	10446	3048	0.0670113	0.377079	G2M	dE1	Ectoderm
dE1_AACAGGGAGGAATCGC-1	8395	3198	1.44133	0.1594	G2M	dE1	Connective
dE1_AACAGGGAGGGCAACT-1	25352	6104	1.61723	0.332087	G2M	dE1	Connective
dE1_AACAGGGAGTTGTACC-1	46798	7715	1.40818	0.349331	G2M	dE1	Myoblasts
dE1_AACAGGGCAACACTAC-1	15894	4800	1.29609	-0.122451	S	dE1	Proximal
dE1_AACAGGGCAAGAGCTG-1	12796	4236	2.44608	-0.124929	S	dE1	Ectoderm
dE1_AACAGGGCAATTGAGA-1	8683	3464	2.29183	-0.298885	G1	dE1	Connective
dE1_AACAGGGCACAAGGTG-1	12511	4268	1.8224	-0.298557	S	dE1	Connective
dE1_AACAGGGCACGTCTCT-1	10025	3842	2.42394	0.133059	S	dE1	Chondrocytes
dE1_AACAGGGCACTACCGG-1	10580	3094	3.02457	-0.0130652	S	dE1	Myoblasts
dE1_AACAGGGCATCAGTCA-1	20622	5531	1.44991	0.417279	G2M	dE1	Distal Anterior
dE1_AACAGGGCATGGAACG-1	17287	4904	1.22057	0.249592	G2M	dE1	Distal Anterior
dE1_AACAGGGCATTCTGTT-1	17661	5356	2.03839	-0.0384945	S	dE1	Connective
dE1_AACAGGGCATTGTACG-1	10743	3737	1.27525	0.263351	G2M	dE1	Distal Middle
dE1_AACAGGGGTAAGGCTG-1	14668	4662	1.44532	0.197452	G2M	dE1	Connective
dE1_AACAGGGGTCAACATC-1	13983	4598	1.38025	-0.363163	G1	dE1	Distal Middle
dE1_AACAGGGGTCAAGCCC-1	13374	4336	1.38328	0.0431884	G2M	dE1	Proximal
dE1_AACAGGGGTCCCGCAA-1	13435	4702	2.36695	-0.363146	G1	dE1	Chondrocytes
dE1_AACAGGGGTGGCCACT-1	17404	5279	1.69501	0.21741	G2M	dE1	Distal Anterior
dE1_AACAGGGGTGGGACAT-1	40827	7338	1.37899	0.408788	G2M	dE1	Distal Posterior
dE1_AACAGGGGTTCTCCAC-1	14324	4782	1.85004	-0.20375	G1	dE1	Connective
dE1_AACAGGGGTTGCACGC-1	16288	4918	1.57785	0.663628	G2M	dE1	Chondrocytes
dE1_AACAGGGTCGAGTCTA-1	41233	7903	1.54488	-0.0329406	G1	dE1	Distal Posterior
dE1_AACAGGGTCTGACAGT-1	13942	4377	1.66404	0.237798	G2M	dE1	Chondrocytes
dE1_AACAGGGTCTTTGCGC-1	17270	5001	1.48234	-0.131769	S	dE1	Distal Middle
dE1_AACCAACAGCTGTTCA-1	21386	5534	0.981951	0.160222	G2M	dE1	Distal Anterior
dE1_AACCAACAGGGTCTTT-1	13029	4266	1.27408	0.122473	G2M	dE1	Connective
dE1_AACCAACAGTATGGAT-1	10322	4068	2.05387	0.243643	G2M	dE1	Proximal
dE1_AACCAACAGTCAGCCC-1	13647	4422	1.15776	0.109085	G2M	dE1	Distal Middle
dE1_AACCAACAGTCGGCCT-1	11276	3869	1.2061	0.315906	G2M	dE1	Connective
dE1_AACCAACAGTTGGACG-1	22978	6253	2.14988	-0.0879056	G1	dE1	Chondrocytes
dE1_AACCAACCAATGAGCG-1	19059	5466	1.81017	0.0729175	G2M	dE1	Chondrocytes
dE1_AACCAACCACATTCTT-1	25132	6441	1.47223	-0.187221	S	dE1	Distal Posterior
dE1_AACCAACGTAGTTACC-1	13249	4748	1.3284	-0.104062	G1	dE1	Chondrocytes
dE1_AACCAACTCAAGTCGT-1	14303	4702	1.63602	-0.0527444	S	dE1	Distal Middle
dE1_AACCAACTCAGTCATG-1	10929	4033	1.51889	-0.405854	G1	dE1	Chondrocytes
dE1_AACCAACTCCTGGTCT-1	22507	5755	1.13298	0.447823	G2M	dE1	Distal Anterior
dE1_AACCACAAGATGCGAC-1	15768	4632	1.84551	-0.0818293	S	dE1	Immune cells
dE1_AACCACAAGTGCACTT-1	9762	3773	1.37267	-0.431503	G1	dE1	Chondrocytes
dE1_AACCACACAACAAGAT-1	12587	4410	1.2791	-0.391579	G1	dE1	Chondrocytes
dE1_AACCACACAATCCTTT-1	15414	5256	1.01207	-0.202513	G1	dE1	Distal Middle
dE1_AACCACACACAGGATG-1	22919	5896	1.70164	0.649654	G2M	dE1	Distal Anterior
dE1_AACCACACACTCCGGA-1	19980	5815	1.48649	0.239501	G2M	dE1	Distal Anterior
dE1_AACCACACAGAAGCGT-1	11731	4011	1.27866	-0.0343406	S	dE1	Connective
dE1_AACCACACAGCGACCT-1	14990	4289	0.78052	0.0110326	S	dE1	Connective
dE1_AACCACACAGCTGTGC-1	18959	5297	2.5476	-0.0236706	S	dE1	Chondrocytes
dE1_AACCACACATGAAGGC-1	16148	4590	1.56676	-0.188351	G1	dE1	Myoblasts
dE1_AACCACAGTACGAAAT-1	46134	7452	1.16834	0.0863857	G2M	dE1	HSCs
dE1_AACCACAGTCGCATCG-1	16027	4461	0.574031	-0.129395	S	dE1	Distal Middle
dE1_AACCACAGTCTCGCGA-1	17003	5122	1.61148	0.11367	S	dE1	Chondrocytes
dE1_AACCACAGTGCTTATG-1	22537	5812	1.20247	-0.17798	G1	dE1	Connective
dE1_AACCACAGTGGCACTC-1	10835	3941	1.28288	-0.304543	G1	dE1	Chondrocytes
dE1_AACCACATCAAAGGTA-1	15547	4694	1.39577	-0.105561	S	dE1	Connective
dE1_AACCACATCATGAGGG-1	7878	3341	1.7771	-0.304235	G1	dE1	Chondrocytes
dE1_AACCATGAGGCGAAGG-1	20034	5196	1.90676	0.253718	G2M	dE1	Myoblasts
dE1_AACCATGAGGGCTGAT-1	11485	4131	1.97649	-0.340578	G1	dE1	Connective
dE1_AACCATGAGTTTCGAC-1	13715	4630	1.71345	-0.0464053	S	dE1	Chondrocytes
dE1_AACCATGCAACGTTAC-1	23053	6305	1.51824	-0.222094	G1	dE1	Connective
dE1_AACCATGCAACTGTGT-1	16295	5006	1.47898	-0.124296	S	dE1	Distal Anterior
dE1_AACCATGCAAGAGTAT-1	21433	5749	1.2924	0.0754393	S	dE1	Distal Anterior
dE1_AACCATGCACGCAGTC-1	12094	4497	1.75294	-0.0403942	G1	dE1	Chondrocytes
dE1_AACCATGCACGCGCAT-1	18920	5209	1.81818	0.0496149	S	dE1	Proximal
dE1_AACCATGCATCTTCGC-1	10689	3977	1.28169	0.132004	G2M	dE1	Chondrocytes
dE1_AACCATGCATTGTGCA-1	18388	4897	1.35958	0.115206	G2M	dE1	Distal Anterior
dE1_AACCATGGTAGATCGG-1	14067	4373	1.42177	0.357759	G2M	dE1	Distal Middle
dE1_AACCATGGTAGCCCTG-1	29499	6746	1.45768	-0.277343	G1	dE1	Distal Middle
dE1_AACCATGGTGGAAGTC-1	13133	4387	1.36298	0.275412	G2M	dE1	Connective
dE1_AACCATGGTTTGGAAA-1	15992	4434	1.06928	0.0949096	G2M	dE1	Proximal
dE1_AACCATGTCACCTCTG-1	18919	5245	1.64914	-0.0631625	S	dE1	Connective
dE1_AACCATGTCATACGAC-1	32162	7248	1.38362	-0.233364	G1	dE1	Connective
dE1_AACCATGTCCGTGCGA-1	17729	4975	1.82751	-0.14735	S	dE1	Connective
dE1_AACCATGTCCTCTAAT-1	12983	4520	1.6175	-0.383453	G1	dE1	Chondrocytes
dE1_AACCATGTCGTAGAGG-1	10737	4155	2.15144	-0.183988	S	dE1	Connective
dE1_AACCATGTCTACACTT-1	28777	6592	0.903499	0.0145473	S	dE1	Distal Anterior
dE1_AACCCAAAGACATAAC-1	26673	6435	1.2747	-0.21201	S	dE1	Connective
dE1_AACCCAAAGAGCCGTA-1	10869	4027	1.8861	0.0580491	G2M	dE1	Connective
dE1_AACCCAAAGAGTCACG-1	14881	4648	1.88159	-0.172993	S	dE1	Connective
dE1_AACCCAAAGAGTCTTC-1	8351	3566	2.51467	-0.36283	G1	dE1	Chondrocytes
dE1_AACCCAAAGAGTGAAG-1	8313	3232	1.84049	-0.323331	G1	dE1	Chondrocytes
dE1_AACCCAAAGCAGAAAG-1	12651	4140	1.20939	0.525968	G2M	dE1	Distal Anterior
dE1_AACCCAAAGCGGGTAT-1	16451	4761	2.20655	-0.0234799	S	dE1	Connective
dE1_AACCCAAAGCTGACAG-1	21262	6014	1.4533	-0.284641	G1	dE1	Distal Middle
dE1_AACCCAAAGGCATCGA-1	12285	4093	1.85592	-0.341236	S	dE1	Distal Middle
dE1_AACCCAAAGGTCCTGC-1	29240	6782	1.38167	0.393037	G2M	dE1	Proximal
dE1_AACCCAAAGTTGGGAC-1	14751	4522	1.54566	0.438383	G2M	dE1	Distal Anterior
dE1_AACCCAACACAAGGTG-1	16793	5010	1.17906	0.0896946	S	dE1	Distal Middle
dE1_AACCCAACATACTTTC-1	12638	4128	1.32932	-0.179952	G1	dE1	Connective
dE1_AACCCAAGTCCTCAGG-1	11821	4321	1.86955	-0.392193	G1	dE1	Chondrocytes
dE1_AACCCAAGTCGTACAT-1	7760	3968	1.12113	-0.20475	S	dE1	Connective
dE1_AACCCAAGTGCAGGAT-1	13212	4564	3.0654	0.547658	G2M	dE1	Chondrocytes
dE1_AACCCAATCACGAACT-1	21463	5836	1.23002	-0.0911918	S	dE1	Distal Middle
dE1_AACCCAATCACGTAGT-1	12822	4410	1.13087	0.0866116	G2M	dE1	Ectoderm
dE1_AACCCAATCCATTGTT-1	15402	4753	1.12323	0.118049	G2M	dE1	Distal Middle
dE1_AACCCAATCCCATGGG-1	29064	6794	1.44853	-0.0607744	S	dE1	Proximal
dE1_AACCCAATCGAGGCAA-1	24814	6165	1.51124	-0.0361529	G1	dE1	Distal Posterior
dE1_AACCTGAAGCGCCTTG-1	8929	3412	1.85911	-0.217047	G1	dE1	Connective
dE1_AACCTGAAGCGGCTCT-1	27853	6234	1.39662	0.3759	G2M	dE1	Distal Anterior
dE1_AACCTGACAATGGGTG-1	15553	5021	1.92889	-0.212	S	dE1	Distal Middle
dE1_AACCTGACACGGTCTG-1	13169	4674	2.0199	-0.380331	G1	dE1	Chondrocytes
dE1_AACCTGACACGTCTCT-1	14623	5010	2.24988	-0.0891336	S	dE1	Distal Anterior
dE1_AACCTGACAGGAACCA-1	14447	4260	0.851388	-0.218356	S	dE1	Connective
dE1_AACCTGAGTATCCTTT-1	14709	4963	1.32572	0.235626	G2M	dE1	Central
dE1_AACCTGAGTCTCAGGC-1	16862	5078	0.996323	-0.164816	S	dE1	Distal Middle
dE1_AACCTGAGTTCGGCCA-1	14904	4728	1.40902	0.554249	G2M	dE1	Connective
dE1_AACCTGAGTTGTACGT-1	21906	5913	1.44253	0.457401	G2M	dE1	Distal Anterior
dE1_AACCTGATCAACTCTT-1	17714	5220	1.24196	-0.0392645	G1	dE1	Proximal
dE1_AACCTGATCAGCTGTA-1	19612	5400	1.64695	0.602834	G2M	dE1	Connective
dE1_AACCTGATCCGTGGCA-1	13718	4701	1.85158	-0.345162	G1	dE1	Chondrocytes
dE1_AACCTGATCCTTCTAA-1	14471	4558	2.63285	-0.215405	G1	dE1	Myoblasts
dE1_AACCTGATCGGACTTA-1	17746	5048	1.11011	0.102383	G2M	dE1	Distal Anterior
dE1_AACCTTTAGCATGCGA-1	15237	4556	1.14196	0.0433858	S	dE1	Distal Middle
dE1_AACCTTTAGGATATAC-1	19514	5443	1.21964	0.655191	G2M	dE1	Distal Posterior
dE1_AACCTTTAGTGGTCAG-1	32024	7145	1.60817	0.356683	G2M	dE1	Proximal
dE1_AACCTTTCAATACCTG-1	15675	4718	1.25678	-0.0637701	S	dE1	Central
dE1_AACCTTTCACTAACGT-1	14564	4897	1.33205	-0.343094	G1	dE1	Chondrocytes
dE1_AACCTTTCAGGCTTGC-1	14941	4553	0.990563	-0.108047	G1	dE1	Distal Middle
dE1_AACCTTTCATGTTTGG-1	21629	5939	1.91872	0.483194	G2M	dE1	Distal Anterior
dE1_AACCTTTGTCGCGTTG-1	7423	2988	1.53577	-0.406247	G1	dE1	Chondrocytes
dE1_AACCTTTGTCTGTGCG-1	18647	5256	1.94133	0.449781	G2M	dE1	Distal Anterior
dE1_AACCTTTGTGCCGAAA-1	9307	3546	1.18191	-0.406706	G1	dE1	Connective
dE1_AACCTTTGTGCCGTTG-1	18144	4978	1.52668	0.362823	G2M	dE1	Ectoderm
dE1_AACCTTTTCAAAGGAT-1	16349	5152	1.71264	0.0900083	G2M	dE1	Chondrocytes
dE1_AACCTTTTCCGTGTAA-1	9893	3943	2.25412	-0.314162	S	dE1	Connective
dE1_AACCTTTTCGAGCTGC-1	9089	3682	2.31049	-0.345161	G1	dE1	Chondrocytes
dE1_AACCTTTTCGGTCTGG-1	9242	3745	2.02337	0.113854	G2M	dE1	Connective
dE1_AACGAAAAGAAGAACG-1	44866	6932	1.17907	0.236782	G2M	dE1	RBCs
dE1_AACGAAAAGAAGAGCA-1	9107	3493	1.17492	-0.118542	G1	dE1	Chondrocytes
dE1_AACGAAAAGATCCCGC-1	9012	3351	1.76431	0.377396	G2M	dE1	Proximal
dE1_AACGAAAAGCTCGGCT-1	12104	4138	2.5033	-0.154566	G1	dE1	Proximal
dE1_AACGAAAAGTAAGAGG-1	23018	5590	1.45104	0.260762	G2M	dE1	Distal Middle
dE1_AACGAAAAGTAGATCA-1	13737	4204	1.1065	-0.28938	G1	dE1	Connective
dE1_AACGAAAAGTATGACA-1	23181	6108	1.34593	-0.32982	G1	dE1	Distal Middle
dE1_AACGAAACACACCTGG-1	11946	4370	1.74117	-0.427797	G1	dE1	Chondrocytes
dE1_AACGAAACAGAGGACT-1	16846	5002	1.7096	0.655656	G2M	dE1	Proximal
dE1_AACGAAACAGGTGAGT-1	16302	4819	2.45982	0.237373	G2M	dE1	Distal Middle
dE1_AACGAAACAGTTTGGT-1	18710	4910	1.1117	0.0665739	G2M	dE1	Distal Middle
dE1_AACGAAACATGAGATA-1	39125	7465	1.41342	0.102063	G2M	dE1	Connective
dE1_AACGAAACATGAGGGT-1	15900	5015	2.61006	0.00585977	S	dE1	Distal Middle
dE1_AACGAAACATTGAAGA-1	23701	5582	1.23623	0.120207	G2M	dE1	Myoblasts
dE1_AACGAAAGTATCATGC-1	9424	3447	1.37946	0.143135	G2M	dE1	Connective
dE1_AACGAAAGTGCAATGG-1	19744	5079	1.11933	0.275766	G2M	dE1	Distal Anterior
dE1_AACGAAATCGTTCATT-1	13033	4497	1.46551	-0.472717	G1	dE1	Connective
dE1_AACGGGAAGAAACTCA-1	28533	6288	0.977815	-0.0371781	G1	dE1	Proximal
dE1_AACGGGAAGCAATAGT-1	23286	5814	1.74783	0.0431792	G2M	dE1	Distal Posterior
dE1_AACGGGAAGTCCCAGC-1	12427	4164	1.77034	-0.323248	G1	dE1	Proximal
dE1_AACGGGACACTACCGG-1	13844	4646	1.66137	0.779722	G2M	dE1	Chondrocytes
dE1_AACGGGACAGAGGTAC-1	16295	4750	1.95152	-0.154359	G1	dE1	Connective
dE1_AACGGGACAGTCACGC-1	25490	5696	1.98902	-0.0388107	S	dE1	Myoblasts
dE1_AACGGGAGTACAAGCG-1	38703	7534	1.60453	0.221177	G2M	dE1	Connective
dE1_AACGGGAGTACCCACG-1	19408	5353	1.52514	-0.260473	G1	dE1	Distal Posterior
dE1_AACGGGAGTGTTGACT-1	14410	4776	2.17904	0.769195	G2M	dE1	Proximal
dE1_AACGGGAGTTGCATGT-1	15526	4382	2.34445	-0.271145	G1	dE1	Myoblasts
dE1_AACGGGAGTTGTGCCG-1	15220	4573	2.08279	0.431239	G2M	dE1	Distal Anterior
dE1_AACGGGATCATTATCC-1	14489	4436	1.40796	0.127621	S	dE1	Distal Middle
dE1_AACGGGATCCTCACCA-1	12048	4361	1.79283	-0.420669	G1	dE1	Chondrocytes
dE1_AACGGGATCGAGATAA-1	12474	3966	1.85185	-0.197904	S	dE1	Proximal
dE1_AACGGGATCGCTACAA-1	8145	3309	4.88643	-0.236889	G1	dE1	Ectoderm
dE1_AACGGGATCTGGGTCG-1	32648	6647	1.41816	-0.118463	S	dE1	Distal Anterior
dE1_AACGTCAAGATGGCGT-1	11376	3966	1.66139	0.121428	G2M	dE1	Connective
dE1_AACGTCAAGGAAGAAC-1	10792	3970	2.20534	-0.133965	S	dE1	Chondrocytes
dE1_AACGTCAAGGCCCACT-1	25406	6243	1.16508	0.432845	G2M	dE1	Distal Anterior
dE1_AACGTCAAGTTTGAGA-1	12644	4312	1.89813	0.26699	G2M	dE1	Connective
dE1_AACGTCACAAATGAAC-1	11714	4011	1.62199	-0.340776	G1	dE1	Chondrocytes
dE1_AACGTCACAGGCATTT-1	20758	5203	1.2718	-0.0904388	S	dE1	Myoblasts
dE1_AACGTCACATAATCCG-1	19628	5759	1.75769	0.639014	G2M	dE1	Chondrocytes
dE1_AACGTCAGTACAAGTA-1	16231	4658	1.07818	-0.066679	S	dE1	Distal Middle
dE1_AACGTCAGTACGGGAT-1	16820	5230	1.70036	-0.0710115	S	dE1	Distal Anterior
dE1_AACGTCAGTAGCTTAC-1	13031	4293	1.47341	0.263044	G2M	dE1	Distal Middle
dE1_AACGTCAGTATCGCTA-1	18980	5127	1.8019	-0.00397217	S	dE1	Distal Middle
dE1_AACGTCAGTTAAGGAT-1	12978	4174	1.94175	-0.368945	G1	dE1	Connective
dE1_AACGTCAGTTTGGCTA-1	8335	3369	2.12358	-0.483926	G1	dE1	Chondrocytes
dE1_AACGTCATCCGATCTC-1	25486	6487	1.36938	0.036563	S	dE1	Distal Posterior
dE1_AACTTCTCAGTAGTGG-1	19997	5835	1.73026	0.295366	G2M	dE1	Distal Anterior
dE1_AACTTCTCATCTAGAC-1	19131	5495	1.11338	0.829608	G2M	dE1	Proximal
dE1_AACTTCTGTCTACGTA-1	16270	5061	1.74554	-0.200788	S	dE1	Distal Middle
dE1_AACTTCTGTCTGCAAT-1	16502	5242	1.34529	-0.00703029	S	dE1	Distal Middle
dE1_AACTTCTGTGCCTGAC-1	12456	4495	2.18369	-0.301053	G1	dE1	Chondrocytes
dE1_AACTTCTGTGCGGATA-1	14391	4960	1.57737	-0.386713	G1	dE1	Distal Middle
dE1_AACTTCTGTGTGCTTA-1	17752	5055	1.10973	-0.0148666	S	dE1	Central
dE1_AACTTCTGTTGCGAAG-1	26182	5888	0.828814	-0.0853393	S	dE1	Distal Middle
dE1_AACTTCTTCATTCACT-1	13785	4791	1.46536	-0.197918	S	dE1	Connective
dE1_AAGAACAAGAGTAACT-1	12725	4028	0.817289	-0.114167	S	dE1	Ectoderm
dE1_AAGAACAAGTCCTACA-1	9176	3512	1.78727	-0.083184	G1	dE1	Connective
dE1_AAGAACACAAAGCTCT-1	9888	3600	0.920307	0.394575	G2M	dE1	Connective
dE1_AAGAACACACACGCCA-1	14660	4932	0.559345	0.33788	G2M	dE1	Chondrocytes
dE1_AAGAACACAGAAGCTG-1	15715	4694	1.11359	0.104451	S	dE1	Distal Anterior
dE1_AAGAACACAGCGAGTA-1	13060	4319	1.79939	-0.228781	S	dE1	Distal Middle
dE1_AAGAACACAGTAGAGC-1	14608	4317	1.3828	0.111372	G2M	dE1	Connective
dE1_AAGAACACAGTCGGTC-1	8799	3341	1.89794	-0.376628	G1	dE1	Chondrocytes
dE1_AAGAACACATTGGCAT-1	23525	5966	1.02869	0.333039	G2M	dE1	Distal Anterior
dE1_AAGAACAGTCTATGAC-1	16891	4789	1.32615	-0.0145255	S	dE1	Distal Middle
dE1_AAGAACAGTGAATATG-1	13183	4500	1.49435	0.582882	G2M	dE1	Connective
dE1_AAGAACAGTGACAACG-1	25189	6101	1.27834	0.541054	G2M	dE1	Distal Anterior
dE1_AAGAACAGTGTGACCC-1	15344	4765	1.75965	0.150207	G2M	dE1	Proximal
dE1_AAGAACAGTGTGTCCG-1	7526	3237	2.15254	0.268994	G2M	dE1	Distal Anterior
dE1_AAGAACAGTTTCGGCG-1	11678	3864	1.65268	0.178343	G2M	dE1	Proximal
dE1_AAGAACATCAAGATAG-1	17775	5214	1.98594	-0.0157096	S	dE1	Distal Middle
dE1_AAGAACATCTGCCTGT-1	12349	4468	1.91109	-0.389316	S	dE1	Chondrocytes
dE1_AAGACAAAGAAACCCG-1	14476	4483	1.09146	0.1974	G2M	dE1	Connective
dE1_AAGACAAAGATCGCTT-1	18976	5460	1.28583	0.333689	G2M	dE1	Distal Anterior
dE1_AAGACAAAGTCTAACC-1	14181	4700	1.21289	0.402582	G2M	dE1	Chondrocytes
dE1_AAGACAAGTATATGGA-1	19663	5787	1.57657	0.439112	G2M	dE1	Distal Anterior
dE1_AAGACAAGTGATTAGA-1	10136	3676	1.19376	-0.304209	S	dE1	Connective
dE1_AAGACAAGTGCATTTG-1	8847	3585	3.37968	-0.224111	G1	dE1	Distal Middle
dE1_AAGACAAGTGCTGCAC-1	10964	3969	1.91536	-0.177462	G1	dE1	Connective
dE1_AAGACAAGTTGCTCGG-1	18993	5267	1.72695	0.529809	G2M	dE1	Connective
dE1_AAGACAATCAAGCCTA-1	14645	4513	0.921816	-0.00658455	S	dE1	Proximal
dE1_AAGACAATCAAGTGGG-1	7279	3128	2.04698	-0.463255	G1	dE1	Chondrocytes
dE1_AAGACAATCCACAAGT-1	10626	3918	1.97628	-0.284121	G1	dE1	Chondrocytes
dE1_AAGACAATCGTTCTAT-1	12059	4278	1.60876	-0.397919	G1	dE1	Chondrocytes
dE1_AAGACAATCTGTCGCT-1	6668	3104	2.9994	-0.178027	G1	dE1	Connective
dE1_AAGACTCAGAAACTAC-1	21915	5842	1.13164	-0.11056	S	dE1	HSCs
dE1_AAGACTCAGAGGTCGT-1	10756	3844	1.58051	0.0375299	G2M	dE1	Connective
dE1_AAGACTCAGCTTTCTT-1	14223	4758	1.40617	-0.27495	G1	dE1	Connective
dE1_AAGACTCAGGACGCTA-1	12321	4255	1.66383	0.429253	G2M	dE1	Distal Anterior
dE1_AAGACTCAGGAGTACC-1	10027	3758	1.73531	-0.33771	G1	dE1	Distal Middle
dE1_AAGACTCAGGATTCAA-1	14066	4137	0.952652	-0.104981	S	dE1	Distal Middle
dE1_AAGACTCAGGGACCAT-1	11499	4166	1.33055	0.0409178	G2M	dE1	Distal Middle
dE1_AAGACTCAGTAATTGG-1	18388	5433	3.14879	0.240007	G2M	dE1	Distal Anterior
dE1_AAGACTCCAACTCCAA-1	12636	4496	1.7094	-0.163293	G1	dE1	Connective
dE1_AAGACTCGTACCTTCC-1	14834	4868	2.31226	-0.358234	S	dE1	Chondrocytes
dE1_AAGACTCGTCATCGCG-1	6303	2824	1.90386	0.182654	G2M	dE1	Connective
dE1_AAGACTCGTGGATCGA-1	12385	4066	1.50989	-0.176719	G1	dE1	Central
dE1_AAGACTCGTGTATACC-1	14997	4583	1.54031	0.470009	G2M	dE1	Connective
dE1_AAGACTCTCACCTCGT-1	15632	5007	1.68884	-0.0312209	S	dE1	Distal Middle
dE1_AAGACTCTCAGAATAG-1	13804	4569	1.85453	-0.368443	G1	dE1	Connective
dE1_AAGACTCTCCTTGACC-1	23092	2616	0.337779	0.202515	S	dE1	RBCs
dE1_AAGACTCTCGCCAACG-1	25615	6299	1.54207	0.568431	G2M	dE1	Distal Anterior
dE1_AAGATAGAGACTCCGC-1	16614	4695	0.607921	0.119015	G2M	dE1	Distal Middle
dE1_AAGATAGAGAGTCAGC-1	7995	3387	1.58849	0.255668	G2M	dE1	Distal Middle
dE1_AAGATAGAGCATGATA-1	23239	5712	1.30384	0.44829	G2M	dE1	Connective
dE1_AAGATAGAGGATCACG-1	12488	4217	1.4574	0.292221	G2M	dE1	Connective
dE1_AAGATAGAGGTGGCTA-1	29146	6896	1.65031	0.229559	G2M	dE1	Distal Anterior
dE1_AAGATAGAGGTTCTTG-1	14053	4383	1.55127	-0.139781	S	dE1	Distal Middle
dE1_AAGATAGAGTAGAATC-1	13004	4005	1.20732	-0.116831	G1	dE1	Central
dE1_AAGATAGCAAAGCAAT-1	10136	3808	1.97316	-0.335034	G1	dE1	Connective
dE1_AAGATAGCACCAACAT-1	27986	2684	0.164368	0.325211	G2M	dE1	RBCs
dE1_AAGATAGCAGGCTTGC-1	13711	4480	1.60455	0.0330059	S	dE1	Proximal
dE1_AAGATAGCATACAGGG-1	19498	5443	2.09765	-0.417757	G1	dE1	Ectoderm
dE1_AAGATAGCATTAAGCC-1	20521	5834	1.16953	-0.100361	S	dE1	Distal Middle
dE1_AAGATAGGTAGCACGA-1	18363	5184	1.56293	0.112273	S	dE1	Distal Anterior
dE1_AAGATAGTCCACATAG-1	33549	6840	1.24892	0.43562	G2M	dE1	Distal Posterior
dE1_AAGATAGTCCAGCCTT-1	14534	4541	1.32104	-0.100642	S	dE1	Distal Middle
dE1_AAGATAGTCGAAGAAT-1	17162	5091	1.66065	0.111643	G2M	dE1	Distal Anterior
dE1_AAGATAGTCTGCATAG-1	11048	4360	2.5706	-0.276041	S	dE1	Chondrocytes
dE1_AAGCATCAGAATCCCT-1	8214	3567	1.78963	-0.270903	S	dE1	Distal Middle
dE1_AAGCATCAGAATTGCA-1	7902	3181	1.6325	-0.254999	G1	dE1	Connective
dE1_AAGCATCAGAGGCTGT-1	9881	3817	2.12529	0.132025	G2M	dE1	Connective
dE1_AAGCATCAGATCCGAG-1	9029	3501	1.94927	-0.180853	G1	dE1	Connective
dE1_AAGCATCCAATCAAGA-1	19436	4937	1.2554	-0.0341954	S	dE1	Distal Middle
dE1_AAGCATCCAATTTCCT-1	21963	5895	0.855985	0.166494	G2M	dE1	Connective
dE1_AAGCATCCACACCGCA-1	20343	5596	1.54844	-0.232777	S	dE1	Distal Middle
dE1_AAGCATCCACGGTAGA-1	41908	7810	1.8135	-0.192115	G1	dE1	Distal Posterior
dE1_AAGCATCCAGTTGAAA-1	14835	4670	1.74587	-0.0510113	S	dE1	Distal Middle
dE1_AAGCATCGTGCGAGTA-1	22051	5872	1.492	-0.251329	G1	dE1	Distal Posterior
dE1_AAGCATCTCATCCCGT-1	13115	4688	1.95959	-0.355688	S	dE1	Chondrocytes
dE1_AAGCATCTCTCGTTTA-1	13103	4169	1.31268	0.416535	G2M	dE1	Connective
dE1_AAGCCATAGACGCATG-1	15602	5095	1.60877	0.0277833	S	dE1	Distal Middle
dE1_AAGCCATAGCATCGAG-1	14439	4479	1.5098	0.216158	G2M	dE1	Connective
dE1_AAGCCATAGGGCTAAC-1	15976	4537	0.826239	-0.178913	S	dE1	Connective
dE1_AAGCCATAGTGAGGCT-1	16027	4680	1.54115	0.0406277	S	dE1	Distal Anterior
dE1_AAGCCATCATCTGGGC-1	12806	4243	1.57739	0.121018	G2M	dE1	Distal Middle
dE1_AAGCCATGTAACATAG-1	19601	5550	1.01525	-0.403147	G1	dE1	Chondrocytes
dE1_AAGCCATGTACGATTC-1	37291	7710	1.68942	0.149878	G2M	dE1	Distal Anterior
dE1_AAGCCATGTAGCTCGC-1	20446	5445	1.1885	0.124637	G2M	dE1	Ectoderm
dE1_AAGCCATGTCGACTGC-1	18076	4671	0.901748	-0.0558339	S	dE1	Distal Middle
dE1_AAGCCATGTGAGTAAT-1	24824	4545	0.890267	0.0470682	S	dE1	RBCs
dE1_AAGCCATGTGGGAGAG-1	9834	3755	1.76937	-0.0751596	S	dE1	Connective
dE1_AAGCCATGTGGTCCCA-1	19956	5587	1.76889	-0.0943502	S	dE1	Distal Anterior
dE1_AAGCCATGTTCAAACC-1	42209	7374	0.829207	-0.254468	G1	dE1	RBCs
dE1_AAGCCATTCATGCCAA-1	10539	4028	1.33789	-0.368417	G1	dE1	Connective
dE1_AAGCCATTCCGCTTAC-1	33511	7436	1.52189	0.457784	G2M	dE1	Chondrocytes
dE1_AAGCGAGAGACATCCT-1	12343	3938	1.26387	0.22583	G2M	dE1	Distal Middle
dE1_AAGCGAGAGAGCCGAT-1	12695	4366	2.52855	-0.315764	S	dE1	Distal Middle
dE1_AAGCGAGAGATACATG-1	11753	3946	1.42091	-0.108768	G1	dE1	Chondrocytes
dE1_AAGCGAGAGATGACAT-1	22940	5985	1.23365	0.167221	G2M	dE1	Distal Posterior
dE1_AAGCGAGAGCCTCCAG-1	9837	3864	2.11447	-0.309137	G1	dE1	Connective
dE1_AAGCGAGAGGGTACGT-1	21349	5501	1.45674	0.384119	G2M	dE1	Connective
dE1_AAGCGAGAGTCTTGGT-1	12396	4250	1.49242	0.239585	G2M	dE1	Distal Anterior
dE1_AAGCGAGCAAGTATAG-1	20445	5358	1.40866	0.363524	G2M	dE1	Distal Posterior
dE1_AAGCGAGCACTTCTCG-1	7004	2799	0.870931	0.158665	G2M	dE1	Myoblasts
dE1_AAGCGAGCAGTCTGGC-1	13286	4379	1.92684	-0.22838	S	dE1	Distal Middle
dE1_AAGCGAGCATTGTGCA-1	15473	4933	1.90008	0.383911	G2M	dE1	Connective
dE1_AAGCGAGGTACCTTCC-1	25369	5935	2.10099	0.169791	G2M	dE1	Distal Anterior
dE1_AAGCGAGGTAGTCGTT-1	24461	5860	1.34091	0.33793	G2M	dE1	Connective
dE1_AAGCGAGGTCATTGCA-1	22050	5715	1.25624	0.504589	G2M	dE1	Connective
dE1_AAGCGAGGTGCATGAG-1	6913	2832	2.45913	-0.261901	G1	dE1	Chondrocytes
dE1_AAGCGAGGTGCTTATG-1	22009	5910	1.61752	0.0271905	S	dE1	Connective
dE1_AAGCGAGGTTCGTTCC-1	14223	4297	1.36399	-0.0296406	S	dE1	Distal Middle
dE1_AAGCGAGGTTGGGATG-1	17194	5010	1.37257	-0.056391	S	dE1	Distal Middle
dE1_AAGCGAGTCATAGCAC-1	14038	4895	2.1798	-0.331108	S	dE1	Distal Posterior
dE1_AAGCGAGTCCGAGTGC-1	8956	3191	2.04332	-0.188725	G1	dE1	Chondrocytes
dE1_AAGCGAGTCGCAGTGC-1	13109	3985	1.22816	-0.153333	S	dE1	Central
dE1_AAGCGTTAGAGCAGAA-1	7668	3058	2.1518	-0.484007	G1	dE1	Chondrocytes
dE1_AAGCGTTAGATAGCTA-1	6547	2864	2.44387	-0.384419	G1	dE1	Chondrocytes
dE1_AAGCGTTAGCCAACCC-1	18118	5225	1.12595	-0.0294595	S	dE1	Distal Middle
dE1_AAGCGTTAGGCATGCA-1	11541	3633	1.42969	-0.016441	G1	dE1	Connective
dE1_AAGCGTTAGGTAGTAT-1	7830	3127	2.26054	-0.437389	G1	dE1	Connective
dE1_AAGCGTTAGTCACACT-1	24117	5743	1.20662	-0.237582	G1	dE1	Chondrocytes
dE1_AAGCGTTCACGTTCGG-1	18770	5115	1.70485	0.173829	G2M	dE1	Connective
dE1_AAGCGTTCAGACCAAG-1	10590	3730	1.89802	-0.126595	G1	dE1	Connective
dE1_AAGCGTTGTCACTCGG-1	6787	2915	1.87122	-0.316068	G1	dE1	Connective
dE1_AAGCGTTGTGCTATTG-1	8945	3393	1.73281	-0.325376	S	dE1	Chondrocytes
dE1_AAGCGTTTCCATCCGT-1	14492	4789	1.72509	0.214916	G2M	dE1	Connective
dE1_AAGCGTTTCGAGAAAT-1	11373	3902	1.75855	0.373534	G2M	dE1	Connective
dE1_AAGCGTTTCTCAACCC-1	12495	4300	1.54462	-0.0718389	S	dE1	Connective
dE1_AAGGAATAGCAATTCC-1	13843	4574	1.7554	0.665985	G2M	dE1	Chondrocytes
dE1_AAGGAATAGCTAGAAT-1	11570	4019	1.34831	0.289405	G2M	dE1	Connective
dE1_AAGGAATAGGACGGAG-1	12955	4360	1.91432	0.159741	G2M	dE1	Distal Middle
dE1_AAGGAATAGGTTATAG-1	7791	3347	2.38737	-0.37247	G1	dE1	Chondrocytes
dE1_AAGGAATAGTGTTGAA-1	14092	4616	1.86631	-0.220012	S	dE1	Distal Middle
dE1_AAGGAATCACACAGAG-1	20193	5692	1.50547	0.258425	G2M	dE1	Distal Anterior
dE1_AAGGAATCACAGAGAC-1	18864	4821	2.00912	-0.296078	S	dE1	Myoblasts
dE1_AAGGAATCAGATTTCG-1	11142	4043	2.18991	-0.135595	G1	dE1	Connective
dE1_AAGGAATCATGTGTCA-1	20271	5191	1.67234	0.415973	G2M	dE1	Distal Anterior
dE1_AAGGAATGTATCGTGT-1	34465	7083	1.56971	0.581504	G2M	dE1	Distal Posterior
dE1_AAGGAATGTCCCGTGA-1	23471	6346	1.81501	-0.241104	S	dE1	Distal Middle
dE1_AAGGAATGTGGCTTGC-1	12466	4039	2.38248	-0.242828	G1	dE1	Connective
dE1_AAGGAATTCAAGCGTT-1	20013	5657	1.90376	0.168128	G2M	dE1	Distal Posterior
dE1_AAGGAATTCCATTCGC-1	24755	6004	1.06645	0.522588	G2M	dE1	Distal Anterior
dE1_AAGGAATTCGAGAGCA-1	21416	5609	1.55491	-0.0685503	S	dE1	Distal Middle
dE1_AAGGTAAAGAGAGGTA-1	8016	3218	1.75898	0.019226	G2M	dE1	Connective
dE1_AAGGTAAAGCGCCCAT-1	12773	4130	1.78502	0.71616	G2M	dE1	Distal Posterior
dE1_AAGGTAAAGGTACATA-1	12551	4471	1.50586	0.0909681	G2M	dE1	Distal Middle
dE1_AAGGTAACAAAGACTA-1	7810	3186	2.04866	-0.360915	G1	dE1	Chondrocytes
dE1_AAGGTAACACACGGTC-1	13263	4532	1.39486	0.465654	G2M	dE1	Chondrocytes
dE1_AAGGTAACACTGTTCC-1	15412	5082	1.95951	0.202988	G2M	dE1	Central
dE1_AAGGTAACATTCGGGC-1	12133	4298	1.35169	0.406007	G2M	dE1	Chondrocytes
dE1_AAGGTAAGTAAGATCA-1	10750	3883	1.10698	-0.413295	G1	dE1	Chondrocytes
dE1_AAGGTAAGTACCGTGC-1	21036	5648	1.59251	0.258276	G2M	dE1	Distal Anterior
dE1_AAGGTAAGTTAATCGC-1	9993	3901	1.77124	0.202769	G2M	dE1	Connective
dE1_AAGGTAAGTTGCCGCA-1	13894	4727	1.6338	-0.179746	S	dE1	Distal Middle
dE1_AAGGTAATCACTCGAA-1	14003	4405	0.906949	-0.131513	S	dE1	Distal Middle
dE1_AAGGTAATCCATAGAC-1	9785	3811	1.51252	-0.362987	G1	dE1	Chondrocytes
dE1_AAGGTAATCGCGTGCA-1	18136	5096	1.35642	0.598543	G2M	dE1	Distal Posterior
dE1_AAGGTAATCTCCGCAT-1	17671	5194	1.0073	0.496424	G2M	dE1	Proximal
dE1_AAGGTAATCTCCTGCA-1	10614	3988	2.14811	-0.428871	G1	dE1	Connective
dE1_AAGGTAATCTGCGGAC-1	10183	3708	1.70873	-0.34976	G1	dE1	Connective
dE1_AAGTACCAGGGATCTG-1	29123	6892	1.50397	0.298885	G2M	dE1	Connective
dE1_AAGTACCAGGGTGAGG-1	23698	5752	1.8567	0.318099	G2M	dE1	Connective
dE1_AAGTACCCAAAGTATG-1	15856	4795	2.0497	-0.0615948	S	dE1	Connective
dE1_AAGTACCCATACCGTA-1	11827	4147	1.36975	-0.104583	S	dE1	Connective
dE1_AAGTACCGTATCTCGA-1	20774	5881	1.34784	0.645935	G2M	dE1	Chondrocytes
dE1_AAGTACCGTCTTAGTG-1	7025	2989	1.66548	-0.344317	G1	dE1	Connective
dE1_AAGTACCGTGTCGCTG-1	14703	4526	1.38067	0.0410045	S	dE1	Connective
dE1_AAGTACCTCAACTTTC-1	15611	4949	1.48613	0.678856	G2M	dE1	Chondrocytes
dE1_AAGTACCTCAGAGTGG-1	29490	6248	1.22414	0.141706	G2M	dE1	Myoblasts
dE1_AAGTACCTCAGGAAAT-1	15677	4766	1.82433	-0.128938	S	dE1	Distal Middle
dE1_AAGTACCTCAGTGGGA-1	12471	4463	2.30936	-0.380119	S	dE1	Chondrocytes
dE1_AAGTACCTCTAGGCAT-1	8756	3495	2.09	-0.215852	G1	dE1	Connective
dE1_AAGTCGTAGACGACGT-1	25197	5651	1.69465	0.0713431	S	dE1	HSCs
dE1_AAGTCGTAGGCCCGTT-1	9748	3699	2.37998	-0.3382	G1	dE1	Connective
dE1_AAGTCGTAGTCCGCCA-1	11025	4039	2.04989	-0.400652	G1	dE1	Connective
dE1_AAGTCGTCAACACACT-1	30971	7164	1.07197	0.206063	G2M	dE1	Chondrocytes
dE1_AAGTCGTCAAGCCTGC-1	16082	5203	2.53078	0.129074	G2M	dE1	Distal Middle
dE1_AAGTCGTCAATAGGGC-1	15307	4822	2.49559	-0.236312	S	dE1	Connective
dE1_AAGTCGTCACCCTGTT-1	7546	2566	0.0132521	0.360034	G2M	dE1	Distal Middle
dE1_AAGTCGTCACTAACCA-1	17051	4997	1.59521	-0.120854	S	dE1	Distal Middle
dE1_AAGTCGTCAGGACAGT-1	12902	4490	1.89118	-0.446833	G1	dE1	Connective
dE1_AAGTCGTCAGTTACCA-1	10864	4032	2.17231	-0.248816	G1	dE1	Chondrocytes
dE1_AAGTCGTGTCCATACA-1	8785	3368	2.0148	-0.0154828	S	dE1	Distal Middle
dE1_AAGTCGTGTCTGATCA-1	15584	4348	0.814938	0.48575	G2M	dE1	Connective
dE1_AAGTCGTGTCTTCCGT-1	7201	3045	1.97195	-0.199502	G1	dE1	Connective
dE1_AAGTCGTTCATCAGTG-1	10248	3076	0.068306	0.382834	G2M	dE1	Distal Middle
dE1_AAGTCGTTCCACTGAA-1	23612	6164	1.495	-0.170143	S	dE1	Connective
dE1_AAGTCGTTCCTACGGG-1	24477	5899	1.07039	-0.147708	S	dE1	Connective
dE1_AAGTCGTTCGAGAACG-1	7063	3129	1.98216	0.413346	G2M	dE1	Chondrocytes
dE1_AAGTCGTTCGCGTAGC-1	8948	3550	1.82164	-0.182186	S	dE1	Distal Middle
dE1_AAGTCGTTCTAAGGAA-1	15325	5057	2.12724	-0.142348	S	dE1	Distal Middle
dE1_AAGTCGTTCTACTCAT-1	15041	4558	1.10365	-0.111976	S	dE1	Distal Middle
dE1_AAGTCGTTCTAGTGAC-1	14680	4684	1.6485	-0.0713929	S	dE1	Connective
dE1_AAGTCGTTCTATGTGG-1	15520	4959	1.97809	0.32336	G2M	dE1	Distal Anterior
dE1_AAGTCGTTCTCAGGCG-1	23265	6054	1.20352	0.0130158	S	dE1	Distal Posterior
dE1_AAGTCGTTCTCGCAGG-1	23520	5609	1.7602	0.13224	G2M	dE1	Distal Middle
dE1_AAGTGAAAGACGTCGA-1	13085	4358	1.26863	0.175252	G2M	dE1	Connective
dE1_AAGTGAACAATCGCCG-1	22683	5858	1.56064	0.550545	G2M	dE1	Distal Posterior
dE1_AAGTGAACACTATGTG-1	31132	6650	1.37479	0.178109	G2M	dE1	Distal Anterior
dE1_AAGTGAACAGAATGTA-1	25182	6417	2.00937	0.252879	G2M	dE1	Proximal
dE1_AAGTGAACAGTAACGG-1	17412	5098	1.42431	0.0914464	G2M	dE1	Distal Middle
dE1_AAGTGAACAGTGACCC-1	11369	4092	2.35729	-0.28845	S	dE1	Chondrocytes
dE1_AAGTGAACATCGCCTT-1	25009	6248	1.59143	0.163992	G2M	dE1	Distal Anterior
dE1_AAGTGAACATGGCCCA-1	11723	4129	1.42455	0.131199	G2M	dE1	Connective
dE1_AAGTGAAGTATGAAGT-1	14690	5060	1.67461	-0.0428445	S	dE1	Distal Anterior
dE1_AAGTGAAGTGACCGTC-1	26808	5870	1.20113	0.300288	G2M	dE1	Distal Middle
dE1_AAGTGAAGTGTAACGG-1	10684	3988	2.41483	-0.426462	G1	dE1	Connective
dE1_AAGTGAAGTGTGTGTT-1	9811	3870	2.45643	-0.151295	G1	dE1	Connective
dE1_AAGTGAAGTTGCCGCA-1	7362	3109	2.29557	-0.356288	G1	dE1	Chondrocytes
dE1_AAGTGAATCAGAACCT-1	8845	3629	1.82024	-0.366665	G1	dE1	Chondrocytes
dE1_AAGTGAATCCACACAA-1	10407	4053	1.80648	-0.364339	G1	dE1	Chondrocytes
dE1_AAGTGAATCCCGAAAT-1	19734	5558	1.6165	0.633779	G2M	dE1	Distal Anterior
dE1_AAGTGAATCGCATTGA-1	8955	3605	1.88721	0.196549	G2M	dE1	Chondrocytes
dE1_AAGTGAATCGTTCTCG-1	32579	6966	1.29838	0.0115406	S	dE1	Distal Anterior
dE1_AAGTGAATCTATACGG-1	11977	4181	1.8285	0.0108045	G2M	dE1	Proximal
dE1_AAGTTCGAGCGACCCT-1	14722	4849	1.63021	0.29471	G2M	dE1	Distal Anterior
dE1_AAGTTCGAGCTCGACC-1	13853	4396	1.34267	-0.110659	S	dE1	Connective
dE1_AAGTTCGAGGACTAAT-1	21852	5773	1.60168	0.400213	G2M	dE1	Distal Posterior
dE1_AAGTTCGCAGCGTGCT-1	17998	5232	1.46127	0.19999	G2M	dE1	Distal Anterior
dE1_AAGTTCGCAGGGAATC-1	29631	6435	1.06983	0.411864	G2M	dE1	Distal Posterior
dE1_AAGTTCGCAGTGTACT-1	12149	4225	1.43222	0.0895295	G2M	dE1	Connective
dE1_AAGTTCGCATTGACCA-1	11395	4113	2.04476	-0.187628	S	dE1	Chondrocytes
dE1_AAGTTCGGTACTCCCT-1	12995	4476	1.88534	0.164762	G2M	dE1	Connective
dE1_AAGTTCGGTGTCCGGT-1	7349	3118	3.03443	-0.319518	G1	dE1	Chondrocytes
dE1_AAGTTCGTCCCTCTAG-1	13788	4539	1.50856	0.634588	G2M	dE1	Distal Anterior
dE1_AAGTTCGTCGGTTAGT-1	10255	3761	2.14529	-0.373248	G1	dE1	Distal Middle
dE1_AAGTTCGTCGTCCATC-1	10899	4032	1.92678	-0.315098	G1	dE1	Connective
dE1_AAGTTCGTCTTTCAGT-1	8390	3105	1.66865	-0.323546	G1	dE1	Connective
dE1_AATAGAGAGCACAAAT-1	10673	3893	1.46163	0.132028	G2M	dE1	Connective
dE1_AATAGAGAGCGATTCT-1	20098	5574	1.11951	0.646846	G2M	dE1	Distal Anterior
dE1_AATAGAGAGCTCACTA-1	18751	5195	2.15988	-0.173164	G1	dE1	Myoblasts
dE1_AATAGAGAGGGTAGCT-1	8819	3390	1.61016	0.392121	G2M	dE1	Distal Middle
dE1_AATAGAGCAAATGGTA-1	22542	6040	1.8765	-0.230926	G1	dE1	Connective
dE1_AATAGAGCACCGCTGA-1	15972	5004	2.02229	-0.122563	S	dE1	Distal Middle
dE1_AATAGAGCAGGCACAA-1	15564	4932	2.101	-0.103945	S	dE1	Distal Middle
dE1_AATAGAGCATAATCGC-1	14026	4901	1.96777	-0.347164	S	dE1	Distal Middle
dE1_AATAGAGCATTCATCT-1	15371	4923	1.52235	-0.0844414	G1	dE1	Connective
dE1_AATAGAGGTATCAGGG-1	17060	4572	1.17233	0.394893	G2M	dE1	Connective
dE1_AATAGAGGTCAGGTAG-1	14974	4538	1.74302	-0.168497	S	dE1	Central
dE1_AATAGAGGTCTATGAC-1	9940	3886	1.48893	-0.405165	G1	dE1	Chondrocytes
dE1_AATAGAGGTTCTCACC-1	28128	6596	1.43985	0.00454019	G2M	dE1	Chondrocytes
dE1_AATAGAGGTTTAGACC-1	11606	4012	2.0162	-0.33023	G1	dE1	Connective
dE1_AATAGAGGTTTGGAGG-1	8999	3558	1.72241	-0.400514	S	dE1	Chondrocytes
dE1_AATAGAGTCAAGAATG-1	22062	5956	1.43686	-0.089196	G1	dE1	Distal Posterior
dE1_AATAGAGTCATATGGC-1	24651	5132	0.872176	0.248879	G2M	dE1	RBCs
dE1_AATAGAGTCGCATTGA-1	10516	3622	1.43591	0.0947789	G2M	dE1	Central
dE1_AATAGAGTCGGCTTGG-1	14000	4658	2.20714	0.283717	G2M	dE1	Distal Anterior
dE1_AATAGAGTCGGTAACT-1	10425	3574	1.6211	-0.145384	S	dE1	Distal Middle
dE1_AATCACGAGAATTGTG-1	17613	5086	0.857321	0.632877	G2M	dE1	Distal Posterior
dE1_AATCACGAGCATGAAT-1	32643	6976	1.19781	0.441936	G2M	dE1	Chondrocytes
dE1_AATCACGAGCCGTAAG-1	19585	5287	2.0577	-0.306719	G1	dE1	Myoblasts
dE1_AATCACGAGCCTGTCG-1	13772	4166	1.80076	-0.105825	G1	dE1	Distal Middle
dE1_AATCACGAGGTACCTT-1	30985	6678	1.07471	0.568226	G2M	dE1	Distal Anterior
dE1_AATCACGAGGTGATCG-1	10316	4003	2.49128	-0.435905	G1	dE1	Connective
dE1_AATCACGAGTATGAAC-1	24670	6411	2.197	-0.0713141	G1	dE1	Distal Posterior
dE1_AATCACGAGTGTAGAT-1	38187	7513	1.29625	0.456531	G2M	dE1	Distal Anterior
dE1_AATCACGCACGGTGCT-1	16981	5219	1.61946	0.223118	G2M	dE1	Distal Anterior
dE1_AATCACGGTAGCTTTG-1	12931	4355	1.79414	0.0258703	S	dE1	Distal Middle
dE1_AATCACGGTTACGGAG-1	13034	4180	1.0511	0.384587	G2M	dE1	Distal Middle
dE1_AATCACGGTTATCTGG-1	27736	6470	1.71979	-0.255809	S	dE1	Distal Posterior
dE1_AATCGACAGATGGGCT-1	10289	4015	2.83798	0.321369	G2M	dE1	Distal Middle
dE1_AATCGACAGCACACAG-1	18235	5371	1.68906	0.12279	G2M	dE1	Distal Anterior
dE1_AATCGACAGCGCCGTT-1	13286	3945	1.64835	-0.319242	G1	dE1	Myoblasts
dE1_AATCGACCAAATGCTC-1	11094	4332	3.77682	0.493968	G2M	dE1	Distal Anterior
dE1_AATCGACCAATTGTGC-1	42363	7912	1.05044	0.248325	G2M	dE1	Distal Anterior
dE1_AATCGACCACAACGCC-1	31729	6892	1.17558	0.392713	G2M	dE1	Distal Anterior
dE1_AATCGACCACTAGTAC-1	10642	4212	2.19883	0.189954	G2M	dE1	Proximal
dE1_AATCGACCAGCAGGAT-1	15756	4715	1.60574	0.169575	G2M	dE1	Connective
dE1_AATCGACCATAGGAGC-1	29424	6783	1.61433	-0.397797	S	dE1	Chondrocytes
dE1_AATCGACCATTGGATC-1	25020	6479	1.79856	0.19218	G2M	dE1	Distal Posterior
dE1_AATCGACGTACGTGTT-1	17761	4627	1.18237	-0.0739478	G1	dE1	Connective
dE1_AATCGACGTACTCCGG-1	11506	4014	1.65131	-0.385197	G1	dE1	Chondrocytes
dE1_AATCGACGTATGTCAC-1	18166	5289	1.17802	0.750614	G2M	dE1	Chondrocytes
dE1_AATCGACGTGGATCGA-1	20665	5427	1.50496	0.481012	G2M	dE1	Distal Posterior
dE1_AATCGACGTTCGCGTG-1	6400	3008	3.28125	-0.202129	G1	dE1	Chondrocytes
dE1_AATCGACGTTCGTAAC-1	15798	4841	1.83568	-0.162322	S	dE1	Distal Middle
dE1_AATCGACGTTGGGAAC-1	18174	5232	1.63971	-0.12705	S	dE1	Distal Middle
dE1_AATCGACGTTTCAGAC-1	30259	6737	1.05754	-0.122352	G1	dE1	Connective
dE1_AATCGACGTTTGCAGT-1	8684	3664	3.02856	0.13664	S	dE1	Chondrocytes
dE1_AATCGACTCGCAAGAG-1	9122	3560	1.8417	-0.35408	G1	dE1	Chondrocytes
dE1_AATCGACTCGCCACTT-1	36022	7214	1.09655	-0.141469	S	dE1	Distal Posterior
dE1_AATCGTGAGCCTCTCT-1	18019	5224	1.34858	-0.00286655	S	dE1	Distal Posterior
dE1_AATCGTGAGGTAATCA-1	18970	5060	1.33368	0.425591	G2M	dE1	Distal Anterior
dE1_AATCGTGCAACCGCCA-1	16998	4971	1.40016	0.0445315	S	dE1	Distal Anterior
dE1_AATCGTGCAACTGAAA-1	20254	5665	1.67374	0.18159	G2M	dE1	Distal Anterior
dE1_AATCGTGCAATCGCCG-1	16598	5043	1.699	-0.308298	S	dE1	Connective
dE1_AATCGTGCACGGATCC-1	18630	5090	0.660225	-0.107873	S	dE1	Central
dE1_AATCGTGCAGAACTTC-1	8713	3531	2.65121	-0.379439	G1	dE1	Chondrocytes
dE1_AATCGTGCAGAGTGAC-1	23961	6027	1.75285	0.277328	G2M	dE1	Connective
dE1_AATCGTGGTACGCTTA-1	12265	3916	1.67958	-0.247332	G1	dE1	Connective
dE1_AATCGTGGTCGGTACC-1	22665	6135	1.93691	0.354706	G2M	dE1	Myoblasts
dE1_AATCGTGGTGATGTAA-1	12366	4265	1.58499	0.188521	G2M	dE1	Connective
dE1_AATCGTGGTTCCAGGC-1	36568	6889	1.03916	0.242881	G2M	dE1	Distal Posterior
dE1_AATCGTGGTTTGGCTA-1	36941	7299	1.63775	0.366003	G2M	dE1	Distal Anterior
dE1_AATCGTGGTTTGTGGT-1	15931	4983	2.00239	0.588518	G2M	dE1	Distal Anterior
dE1_AATGAAGAGAGAGCAA-1	8510	3439	1.73913	-0.075454	G1	dE1	Chondrocytes
dE1_AATGAAGAGGTCGACA-1	31535	6699	1.36991	0.206343	G2M	dE1	Distal Posterior
dE1_AATGAAGAGGTTTGAA-1	11309	4061	1.67124	0.16536	G2M	dE1	Distal Middle
dE1_AATGAAGAGTATTAGG-1	18564	5420	1.56216	0.153241	G2M	dE1	Distal Anterior
dE1_AATGAAGAGTCAGGGT-1	11406	4101	1.394	0.135685	G2M	dE1	Chondrocytes
dE1_AATGAAGCAGAAATCA-1	12220	4308	2.07038	-0.155396	S	dE1	Connective
dE1_AATGAAGGTCACTTCC-1	21389	5587	0.897658	-0.0313229	S	dE1	Distal Anterior
dE1_AATGAAGGTCGGAACA-1	6373	2772	1.72603	-0.415528	G1	dE1	Chondrocytes
dE1_AATGAAGGTTGCATCA-1	16071	5054	2.28984	0.422257	G2M	dE1	Ectoderm
dE1_AATGAAGTCATTGTTC-1	21030	5869	1.64527	-0.0243467	S	dE1	Distal Posterior
dE1_AATGAAGTCCCTTCCC-1	26667	6651	1.09124	0.216339	G2M	dE1	Distal Posterior
dE1_AATGACCAGAAACCAT-1	26384	6376	1.03472	-0.136173	S	dE1	Proximal
dE1_AATGACCAGACCATGG-1	22621	5647	1.78153	-0.0652494	G1	dE1	Myoblasts
dE1_AATGACCAGAGGTGCT-1	39190	7129	1.11253	0.307511	G2M	dE1	Distal Anterior
dE1_AATGACCAGATTCGCT-1	19424	5402	1.14806	0.190854	G2M	dE1	Distal Anterior
dE1_AATGACCAGCTGAAGC-1	19560	5459	1.75358	-0.0639098	S	dE1	Distal Middle
dE1_AATGACCAGGAAGTGA-1	16897	4868	1.29017	0.254559	G2M	dE1	Distal Anterior
dE1_AATGACCAGGATGCGT-1	23346	5847	1.32785	0.418851	G2M	dE1	Distal Anterior
dE1_AATGACCAGTCCCGAC-1	15675	4903	1.78628	0.208616	G2M	dE1	Proximal
dE1_AATGACCAGTTCGGTT-1	7137	3016	2.14376	-0.353444	G1	dE1	Chondrocytes
dE1_AATGACCAGTTGTAGA-1	22359	5952	1.58773	0.549041	G2M	dE1	Distal Anterior
dE1_AATGACCCAGAGGCAT-1	17227	4888	1.37575	-0.00186023	S	dE1	Central
dE1_AATGACCGTACCTAAC-1	27914	6549	1.3255	0.53462	G2M	dE1	Distal Posterior
dE1_AATGACCGTCCACATA-1	10561	3963	1.78013	-0.428268	G1	dE1	Connective
dE1_AATGACCGTTGACGGA-1	11337	4148	1.75531	0.0258317	G2M	dE1	Central
dE1_AATGACCGTTGACTAC-1	15058	5007	1.59384	-0.325865	G1	dE1	Distal Middle
dE1_AATGACCTCAGCGCAC-1	28705	7038	1.65128	-0.313334	S	dE1	Ectoderm
dE1_AATGACCTCATTTCGT-1	17386	5348	1.3114	-0.0831418	S	dE1	Chondrocytes
dE1_AATGACCTCCATGAGT-1	14184	4711	1.7414	-0.194459	S	dE1	Connective
dE1_AATGACCTCCTTCAGC-1	31371	6938	1.24	0.504478	G2M	dE1	Distal Anterior
dE1_AATGACCTCTCAACCC-1	31045	7132	1.10485	0.0428869	G2M	dE1	Distal Posterior
dE1_AATGACCTCTGTCCCA-1	19412	5209	1.26211	-0.184492	G1	dE1	Myoblasts
dE1_AATGCCAAGACCAAGC-1	21624	5233	1.28561	0.413069	G2M	dE1	Connective
dE1_AATGCCAAGACTGAGC-1	16456	4589	1.4949	-0.0574433	S	dE1	Distal Posterior
dE1_AATGCCAAGAGAGCCT-1	16662	5029	1.69247	0.465405	G2M	dE1	Connective
dE1_AATGCCAAGGCCTTCG-1	12912	4142	1.40954	-0.38336	G1	dE1	Ectoderm
dE1_AATGCCAAGTTCCTGA-1	25325	6300	1.50444	0.589704	G2M	dE1	Connective
dE1_AATGCCACAAGTATAG-1	17509	5261	1.99897	-0.418598	S	dE1	Connective
dE1_AATGCCACAATCACGT-1	17395	5293	1.97758	-0.368358	S	dE1	Chondrocytes
dE1_AATGCCACACATTGTG-1	15779	4827	1.13442	-0.0728106	G1	dE1	Central
dE1_AATGCCACAGAACGCA-1	22524	5333	1.1854	-0.183086	G1	dE1	Myoblasts
dE1_AATGCCACAGCTGTGC-1	13611	4614	1.37389	-0.21831	G1	dE1	Chondrocytes
dE1_AATGCCACATAGAAAC-1	13848	4455	0.85933	-0.204531	S	dE1	Connective
dE1_AATGCCACATGCCATA-1	27827	6324	1.10325	0.483574	G2M	dE1	Distal Posterior
dE1_AATGCCAGTACTGTTG-1	17317	4970	0.918173	0.468862	G2M	dE1	Connective
dE1_AATGCCAGTCAAACGG-1	8878	3736	2.07254	0.139889	G2M	dE1	Central
dE1_AATGCCAGTCTACATG-1	49625	7320	1.15264	0.186583	G2M	dE1	Myoblasts
dE1_AATGCCAGTTGTGCCG-1	12609	4149	1.87961	0.0275528	G2M	dE1	Connective
dE1_AATGCCATCGCTGATA-1	35197	7361	1.29556	0.196573	G2M	dE1	Distal Posterior
dE1_AATGCCATCTAGACCA-1	20815	5359	1.09536	0.509927	G2M	dE1	Distal Posterior
dE1_AATGCCATCTCCACTG-1	13434	4454	1.28778	0.326764	G2M	dE1	Distal Middle
dE1_AATGGAAAGCGCTGAA-1	8403	3169	0.666429	0.770259	G2M	dE1	Connective
dE1_AATGGAAAGGAAAGGT-1	9789	3673	1.30759	0.268138	G2M	dE1	Proximal
dE1_AATGGAAAGGTCTTTG-1	15927	4486	1.09248	0.233253	G2M	dE1	Distal Posterior
dE1_AATGGAACAAAGGCGT-1	8865	3401	2.04174	-0.290268	G1	dE1	Chondrocytes
dE1_AATGGAACACCTGCGA-1	33586	6985	1.30114	0.354561	G2M	dE1	Distal Anterior
dE1_AATGGAACAGAACATA-1	9144	3732	2.28565	0.164141	G2M	dE1	Central
dE1_AATGGAACAGTTTGGT-1	19697	5384	1.43169	-0.0642913	S	dE1	Distal Middle
dE1_AATGGAACATCCCACT-1	14956	4969	1.37737	0.658033	G2M	dE1	Chondrocytes
dE1_AATGGAAGTCTACTGA-1	8412	3391	1.66429	-0.29399	G1	dE1	Chondrocytes
dE1_AATGGAAGTGCCCTTT-1	26633	6355	1.57324	-0.182507	G1	dE1	Distal Middle
dE1_AATGGAAGTTAGGCTT-1	17172	5202	3.331	0.500225	G2M	dE1	HSCs
dE1_AATGGAAGTTATGTGC-1	29941	6836	1.63321	0.353512	G2M	dE1	Myoblasts
dE1_AATGGAATCATTTGGG-1	22096	5265	1.68809	-0.262609	S	dE1	Myoblasts
dE1_AATGGAATCCGCATAA-1	8239	3474	2.06336	-0.31647	G1	dE1	Connective
dE1_AATGGAATCCTAGCGG-1	15396	4459	1.37698	0.114499	G2M	dE1	Central
dE1_AATGGAATCGAACTCA-1	17039	5084	1.98955	0.145876	G2M	dE1	Distal Anterior
dE1_AATGGAATCTAGATCG-1	13654	4135	1.73576	-0.151433	G1	dE1	Myoblasts
dE1_AATGGAATCTCTGACC-1	20328	5397	2.45474	-0.367708	S	dE1	Myoblasts
dE1_AATGGAATCTTCGCTG-1	9575	3708	1.25326	-0.389076	G1	dE1	Chondrocytes
dE1_AATGGCTAGCAAACAT-1	16869	5269	1.30417	-0.026331	S	dE1	Distal Middle
dE1_AATGGCTAGCACTCGC-1	20016	5153	1.254	0.530428	G2M	dE1	Proximal
dE1_AATGGCTAGGAGAGGC-1	15738	4935	2.01423	0.667477	G2M	dE1	Distal Posterior
dE1_AATGGCTAGGTGATAT-1	10908	3900	2.14521	0.173883	G2M	dE1	Connective
dE1_AATGGCTAGTAGGTTA-1	12504	4051	2.12732	-0.160234	S	dE1	Distal Middle
dE1_AATGGCTCAAGGAGTC-1	16002	4969	1.76853	0.0216929	G2M	dE1	Proximal
dE1_AATGGCTCACGGGTAA-1	15779	4964	1.57805	0.25035	G2M	dE1	Chondrocytes
dE1_AATGGCTCAGCCCAGT-1	36989	7725	1.51126	-0.372472	G1	dE1	Chondrocytes
dE1_AATGGCTCATGAGAAT-1	18176	5025	1.52399	0.014234	S	dE1	Proximal
dE1_AATGGCTGTACTGAGG-1	13046	4327	1.82431	-0.396925	G1	dE1	Distal Middle
dE1_AATGGCTGTAGGACCA-1	11411	4058	1.18307	-0.294979	G1	dE1	Connective
dE1_AATGGCTGTGGTACAG-1	15869	5258	2.25597	0.133412	G2M	dE1	Distal Anterior
dE1_AATGGCTTCAATCCAG-1	15623	4749	1.39538	0.170218	G2M	dE1	Distal Anterior
dE1_AATGGCTTCCGTAGTA-1	11888	4084	2.0609	-0.296589	G1	dE1	Proximal
dE1_AATGGCTTCTGTACAG-1	26978	6597	1.7644	-0.0559096	G1	dE1	Distal Posterior
dE1_AATGGCTTCTTAATCC-1	23245	5321	0.714132	-0.0689891	S	dE1	HSCs
dE1_AATTCCTAGCTCACTA-1	25053	6110	0.822257	0.508814	G2M	dE1	Proximal
dE1_AATTCCTAGTGTACAA-1	8832	3367	1.24547	-0.29576	S	dE1	Connective
dE1_AATTCCTCAACCGATT-1	34717	7047	1.37109	0.412459	G2M	dE1	Connective
dE1_AATTCCTCAACGCCCA-1	10958	4247	1.18635	0.00989494	G2M	dE1	Connective
dE1_AATTCCTCAAGGTCGA-1	23229	5763	1.54548	0.558445	G2M	dE1	Distal Anterior
dE1_AATTCCTCACCAGCGT-1	18949	5463	1.50404	0.0250682	S	dE1	Distal Anterior
dE1_AATTCCTCATAGTCGT-1	20458	5483	1.02161	0.222568	G2M	dE1	Connective
dE1_AATTCCTGTAAGAACT-1	25992	6490	1.3658	0.440615	G2M	dE1	Proximal
dE1_AATTCCTGTAGGAAAG-1	14569	4706	2.03858	-0.0247977	S	dE1	Proximal
dE1_AATTCCTGTATACGGG-1	15225	4827	1.43186	-0.101255	S	dE1	Connective
dE1_AATTCCTGTCATGCAT-1	11177	4207	1.181	-0.391174	G1	dE1	Connective
dE1_AATTCCTGTGAGCGAT-1	16043	4560	1.49598	0.049009	G2M	dE1	Distal Middle
dE1_AATTCCTGTTCGCGTG-1	13382	4204	1.51696	-0.167216	S	dE1	Distal Middle
dE1_AATTCCTTCGACGAGA-1	16853	5104	1.2698	0.478501	G2M	dE1	Distal Anterior
dE1_AATTTCCAGACTCTTG-1	42723	7317	1.17501	-0.254559	G1	dE1	Myoblasts
dE1_AATTTCCAGCTAAATG-1	15462	4932	1.48105	0.169091	G2M	dE1	Chondrocytes
dE1_AATTTCCAGGGAGAAT-1	23228	5831	1.34321	0.521234	G2M	dE1	Distal Anterior
dE1_AATTTCCAGTATCCTG-1	21104	5812	1.13249	0.332117	G2M	dE1	Connective
dE1_AATTTCCCAAGCGCTC-1	19257	5455	1.44363	0.410555	G2M	dE1	Proximal
dE1_AATTTCCCAGCTGCCA-1	13797	4482	1.21766	-0.239906	S	dE1	Connective
dE1_AATTTCCCAGGGATAC-1	13622	4261	1.3948	-0.0602193	G1	dE1	Connective
dE1_AATTTCCCATCTTCGC-1	14042	4599	1.64506	-0.15271	G1	dE1	Distal Middle
dE1_AATTTCCGTAGCACGA-1	10188	3731	1.83549	-0.378828	G1	dE1	Connective
dE1_AATTTCCTCACTGGTA-1	11431	3683	1.1635	-0.187913	S	dE1	Connective
dE1_AATTTCCTCCTGCTAC-1	15802	5182	1.20238	0.265227	G2M	dE1	Proximal
dE1_AATTTCCTCTCAAAGC-1	12759	4387	1.34023	-0.314126	S	dE1	Connective
dE1_AATTTCCTCTTCTGGC-1	12836	4548	1.37893	0.0522877	G2M	dE1	Connective
dE1_ACAAAGAAGACAGTCG-1	9570	3582	2.17346	-0.460854	G1	dE1	Chondrocytes
dE1_ACAAAGAAGTATGACA-1	19725	5194	1.26743	0.418636	G2M	dE1	Distal Anterior
dE1_ACAAAGAAGTCACACT-1	18560	5026	0.969828	0.289506	G2M	dE1	Distal Middle
dE1_ACAAAGACACAGTATC-1	25051	6037	1.57678	0.28633	G2M	dE1	Distal Anterior
dE1_ACAAAGACACGTCTCT-1	15116	4724	2.05742	-0.253099	S	dE1	Connective
dE1_ACAAAGACAGTAACCT-1	15258	5002	1.81544	-0.404349	G1	dE1	Proximal
dE1_ACAAAGACAGTCCGTG-1	28528	6806	1.644	0.388914	G2M	dE1	Chondrocytes
dE1_ACAAAGAGTCAGTCCG-1	24810	4657	1.12455	0.348113	G2M	dE1	RBCs
dE1_ACAAAGAGTCCCACGA-1	19545	5563	1.52469	0.448766	G2M	dE1	Distal Posterior
dE1_ACAAAGAGTCCTTTGC-1	14388	4661	2.08507	-0.274564	S	dE1	Distal Middle
dE1_ACAAAGATCACTAGCA-1	34025	7379	1.17267	0.19482	G2M	dE1	Distal Posterior
dE1_ACAAAGATCTAGTTCT-1	12342	4204	2.08232	-0.386039	S	dE1	Connective
dE1_ACAACCAAGATTAGAC-1	18240	5044	1.17325	0.0299919	S	dE1	Distal Middle
dE1_ACAACCAAGCATGATA-1	24033	6302	1.03608	0.130632	G2M	dE1	Distal Middle
dE1_ACAACCAAGGCGAACT-1	12618	4293	2.31415	-0.242132	G1	dE1	Chondrocytes
dE1_ACAACCACAAATCCCA-1	14252	4373	1.19282	0.113444	G2M	dE1	Connective
dE1_ACAACCACAGCGAGTA-1	12409	4164	1.46668	-0.268758	G1	dE1	Proximal
dE1_ACAACCACAGCTTCGG-1	9186	3556	2.20988	-0.343301	G1	dE1	Connective
dE1_ACAACCACAGGTCTCG-1	11216	4013	1.72967	-0.347744	G1	dE1	Chondrocytes
dE1_ACAACCAGTGATTAGA-1	18613	5169	1.47209	0.387495	G2M	dE1	Connective
dE1_ACAACCAGTTCTGACA-1	10079	3978	1.28981	0.0637102	G2M	dE1	Chondrocytes
dE1_ACAACCATCATTTGTC-1	11784	4243	1.17957	0.106237	G2M	dE1	Connective
dE1_ACAACCATCGAAGAAT-1	10229	3416	2.71776	-0.114132	G1	dE1	HSCs
dE1_ACAACCATCGAGATAA-1	11183	4221	1.4844	-0.368568	G1	dE1	Chondrocytes
dE1_ACAAGCTAGCCTATCA-1	27016	5036	0.651466	-0.0546035	G1	dE1	RBCs
dE1_ACAAGCTAGCGTATAA-1	22348	5982	1.75855	-0.240677	S	dE1	Distal Posterior
dE1_ACAAGCTAGGGCCTCT-1	13610	4903	2.07935	0.0348312	G2M	dE1	Ectoderm
dE1_ACAAGCTAGTCCGCGT-1	11069	3696	1.28286	-0.158656	S	dE1	Central
dE1_ACAAGCTAGTGCAGCA-1	11135	3802	1.77818	-0.0444672	S	dE1	Connective
dE1_ACAAGCTCAAATGGCG-1	14300	4656	1.4965	0.566925	G2M	dE1	Chondrocytes
dE1_ACAAGCTCACCGGCTA-1	18268	5550	1.89402	0.769509	G2M	dE1	Proximal
dE1_ACAAGCTGTACTCAAC-1	13796	4499	1.87011	0.443213	G2M	dE1	Proximal
dE1_ACAAGCTGTCAACGCC-1	26179	6306	1.16888	0.495798	G2M	dE1	Connective
dE1_ACAAGCTGTCACTGAT-1	17011	4964	1.18159	-0.048987	S	dE1	Connective
dE1_ACAAGCTGTCCGGTCA-1	19316	5269	2.27273	0.486904	G2M	dE1	Proximal
dE1_ACAAGCTGTCGATTTG-1	24752	6049	1.29686	0.332158	G2M	dE1	Distal Anterior
dE1_ACAAGCTGTGCTATTG-1	12615	4386	1.49029	0.0816306	G2M	dE1	Connective
dE1_ACAAGCTGTGCTCGTG-1	11350	4086	1.43612	0.0524801	S	dE1	Distal Posterior
dE1_ACAAGCTTCACACCGG-1	19306	5758	1.62644	-0.31975	S	dE1	Chondrocytes
dE1_ACAAGCTTCAGAGCAG-1	12260	4383	1.77814	0.580999	G2M	dE1	Proximal
dE1_ACAAGCTTCATGGGAG-1	13558	3945	2.0652	0.0396738	G2M	dE1	Connective
dE1_ACAAGCTTCTGGTGCG-1	32145	7105	1.61456	0.451301	G2M	dE1	Distal Anterior
dE1_ACAAGCTTCTGTCCGT-1	9931	3722	1.61112	0.295165	G2M	dE1	Distal Middle
dE1_ACACAGTAGAATTGCA-1	18171	4997	1.82709	0.0915518	G2M	dE1	Proximal
dE1_ACACAGTAGATCCCAT-1	11391	3917	1.2466	0.10536	G2M	dE1	Distal Anterior
dE1_ACACAGTAGATCGACG-1	17155	5082	1.4165	-0.140302	S	dE1	Connective
dE1_ACACAGTAGCTCGGCT-1	9531	3778	1.90956	0.0228628	S	dE1	Distal Middle
dE1_ACACAGTAGGAAACGA-1	10765	3969	3.12123	0.0764679	G2M	dE1	Chondrocytes
dE1_ACACAGTAGGAGAGTA-1	8632	3540	1.92308	-0.365791	G1	dE1	Connective
dE1_ACACAGTAGGTTCAGG-1	13718	4353	1.61831	-0.158189	S	dE1	Distal Middle
dE1_ACACAGTCAATGAAAC-1	14588	4678	1.43954	0.106477	S	dE1	Distal Middle
dE1_ACACAGTCACCAGACC-1	23752	6116	1.18727	0.631328	G2M	dE1	Distal Posterior
dE1_ACACAGTGTAGGAGTC-1	20488	5516	1.52772	0.547383	G2M	dE1	Distal Anterior
dE1_ACACAGTGTAGTCGTT-1	25596	6005	1.1408	0.201027	G2M	dE1	Distal Anterior
dE1_ACACAGTGTCCTGTCT-1	17509	5477	1.85048	0.695851	G2M	dE1	Chondrocytes
dE1_ACACAGTGTGTCTCCT-1	19923	5503	1.62626	0.0071025	S	dE1	Distal Middle
dE1_ACACAGTTCCCGAATA-1	10795	4319	1.80639	0.122702	G2M	dE1	Distal Middle
dE1_ACACAGTTCCGTAGGC-1	11455	4278	1.74596	-0.321018	G1	dE1	Chondrocytes
dE1_ACACAGTTCCTGATAG-1	25388	5911	0.992595	0.473075	G2M	dE1	Distal Anterior
dE1_ACACCAAAGGTATTGA-1	16076	4642	1.52401	-0.0884124	S	dE1	Proximal
dE1_ACACCAAAGTAACCGG-1	21311	5496	1.01825	0.171114	G2M	dE1	Distal Anterior
dE1_ACACCAAAGTCTTGGT-1	34782	7257	1.70778	0.167238	G2M	dE1	Distal Posterior
dE1_ACACCAACACATTACG-1	21900	5575	1.17352	0.484311	G2M	dE1	Distal Posterior
dE1_ACACCAACAGGCTTGC-1	22593	5872	1.51817	0.0684246	S	dE1	Distal Anterior
dE1_ACACCAACATCCTAAG-1	12261	4352	1.50069	-0.367487	S	dE1	Chondrocytes
dE1_ACACCAACATCGATGT-1	13751	4959	1.27263	0.237536	G2M	dE1	Distal Middle
dE1_ACACCAAGTACGTGAG-1	38819	7390	0.785698	0.472168	G2M	dE1	Ectoderm
dE1_ACACCAAGTCAGACGA-1	20895	5261	0.847093	0.140964	G2M	dE1	Distal Anterior
dE1_ACACCAAGTGGACAGT-1	28918	6422	1.53192	0.342555	G2M	dE1	Distal Posterior
dE1_ACACCAAGTTTCGTGA-1	13720	4403	1.75656	-0.260115	S	dE1	Distal Middle
dE1_ACACCAATCGACCATA-1	29628	6445	0.843796	0.197226	G2M	dE1	Distal Middle
dE1_ACACCAATCGCGAAGA-1	15914	4607	1.36358	0.050766	G2M	dE1	Distal Posterior
dE1_ACACCAATCGGATAAA-1	10846	3882	1.73336	-0.304805	S	dE1	Chondrocytes
dE1_ACACGCGAGAAATTGC-1	45879	7987	1.49088	0.51295	G2M	dE1	Distal Posterior
dE1_ACACGCGAGAGGTATT-1	12552	3884	1.01179	-0.0532219	S	dE1	Central
dE1_ACACGCGAGATTGACA-1	35216	6972	2.04453	0.189665	G2M	dE1	Myoblasts
dE1_ACACGCGAGCACTAGG-1	14978	5088	2.29003	-0.0318647	S	dE1	Distal Middle
dE1_ACACGCGAGCAGTCTT-1	12679	4419	2.12951	-0.380074	S	dE1	Distal Middle
dE1_ACACGCGAGCCTGCCA-1	20888	5539	0.97185	0.626465	G2M	dE1	Connective
dE1_ACACGCGAGGCTTCCG-1	20887	5668	1.3597	0.550935	G2M	dE1	Distal Anterior
dE1_ACACGCGCACAATGTC-1	16510	4925	1.15082	0.626511	G2M	dE1	Connective
dE1_ACACGCGCAGACAAAT-1	14903	4748	1.82514	-0.176372	G1	dE1	Connective
dE1_ACACGCGGTCGAGATG-1	20431	5693	1.56625	0.053151	G2M	dE1	Distal Posterior
dE1_ACACGCGGTCGTACTA-1	9709	3602	1.96725	-0.272882	G1	dE1	Chondrocytes
dE1_ACACGCGGTCTACTGA-1	34798	6844	2.3076	0.34888	G2M	dE1	Myoblasts
dE1_ACACGCGGTGCTAGCC-1	14008	4518	1.09223	-0.1114	S	dE1	Distal Anterior
dE1_ACACGCGTCAACCGAT-1	20582	5735	2.17666	0.459191	G2M	dE1	Distal Posterior
dE1_ACACGCGTCCTCTCTT-1	11354	4262	2.14021	-0.452185	G1	dE1	Chondrocytes
dE1_ACACGCGTCGAAGAAT-1	8439	3514	2.02631	-0.00513285	G1	dE1	Central
dE1_ACACGCGTCGAGCACC-1	11780	4073	1.2309	0.22735	G2M	dE1	Connective
dE1_ACACGCGTCGATACAC-1	7254	3020	1.54398	-0.330719	G1	dE1	Chondrocytes
dE1_ACACGCGTCGCTGTTC-1	11481	3987	1.84653	0.0276701	G2M	dE1	Ectoderm
dE1_ACACTGAAGAGAGCAA-1	13658	4384	1.55953	0.260689	G2M	dE1	Proximal
dE1_ACACTGAAGAGAGTGA-1	25092	5844	1.87311	-0.0716676	S	dE1	Myoblasts
dE1_ACACTGAAGCTAGATA-1	7539	3147	1.55193	-0.278451	G1	dE1	Chondrocytes
dE1_ACACTGAAGCTGAGTG-1	7923	3326	2.22138	-0.449896	G1	dE1	Chondrocytes
dE1_ACACTGAAGGAAAGGT-1	8161	3246	2.31589	-0.384097	G1	dE1	Chondrocytes
dE1_ACACTGAAGGATACAT-1	9555	4022	2.54317	0.437952	G2M	dE1	Proximal
dE1_ACACTGAAGGGTGAGG-1	13557	4377	1.8957	-0.0819624	S	dE1	Connective
dE1_ACACTGAAGTCATGGG-1	16682	5097	1.32478	0.451297	G2M	dE1	Distal Anterior
dE1_ACACTGAAGTCCTGCG-1	18060	5117	1.62237	0.52776	G2M	dE1	Distal Anterior
dE1_ACACTGAAGTGATCGG-1	22350	5210	2.35347	-0.392583	G1	dE1	HSCs
dE1_ACACTGAAGTGCACTT-1	11623	4352	1.75514	-0.366975	G1	dE1	Chondrocytes
dE1_ACACTGAAGTGGAAAG-1	21588	5838	1.78803	0.567632	G2M	dE1	Distal Anterior
dE1_ACACTGACAAATGGCG-1	8284	3381	2.28151	0.0630407	G2M	dE1	Connective
dE1_ACACTGACAACCCGCA-1	15645	5116	1.77053	-0.382371	G1	dE1	Connective
dE1_ACACTGACATTGCTGA-1	17220	4874	0.691057	0.473766	G2M	dE1	Proximal
dE1_ACACTGAGTAACAGGC-1	12250	4270	1.95918	-0.20722	S	dE1	Chondrocytes
dE1_ACACTGAGTCTCACGG-1	15833	4910	1.67372	-0.0365326	G1	dE1	Distal Middle
dE1_ACACTGAGTGGATCGA-1	13762	4381	1.6422	0.324915	G2M	dE1	Distal Middle
dE1_ACACTGAGTGGTGATG-1	12532	4691	1.64379	0.0934775	G2M	dE1	Distal Middle
dE1_ACACTGAGTTTACGTG-1	16166	4842	1.42892	0.344595	G2M	dE1	Distal Anterior
dE1_ACACTGATCCTTCACG-1	16807	4693	1.18998	-0.0858766	S	dE1	Proximal
dE1_ACAGAAAAGACGCCCT-1	15775	4876	1.82567	0.577371	G2M	dE1	Chondrocytes
dE1_ACAGAAAAGCGATGAC-1	14548	4768	1.51224	0.345617	G2M	dE1	Distal Anterior
dE1_ACAGAAAAGGACACTG-1	9876	3847	1.53908	-0.354617	S	dE1	Chondrocytes
dE1_ACAGAAAAGGATTACA-1	36638	7107	1.13543	0.20048	G2M	dE1	Distal Anterior
dE1_ACAGAAACAGAGAAAG-1	20291	5377	1.42428	0.478433	G2M	dE1	Distal Anterior
dE1_ACAGAAAGTGGCTTAT-1	21340	5810	1.2418	0.620447	G2M	dE1	Connective
dE1_ACAGAAAGTTGTGGCC-1	7601	2934	1.69715	-0.310323	G1	dE1	Chondrocytes
dE1_ACAGAAAGTTTCCAAG-1	14822	4738	1.32911	-0.0487441	S	dE1	Connective
dE1_ACAGAAATCAAGCGTT-1	10106	3727	1.89986	0.685544	G2M	dE1	Chondrocytes
dE1_ACAGAAATCCAAGAGG-1	23346	5815	1.52917	0.452567	G2M	dE1	Distal Anterior
dE1_ACAGAAATCCACCTCA-1	12759	4185	1.43428	-0.315989	G1	dE1	Connective
dE1_ACAGAAATCTGCCTCA-1	20140	5691	1.19662	0.433647	G2M	dE1	Distal Posterior
dE1_ACAGAAATCTGCTGAA-1	12734	4493	1.41354	0.163708	G2M	dE1	Distal Middle
dE1_ACAGCCGAGGGCCCTT-1	24682	6328	1.53148	0.522117	G2M	dE1	Connective
dE1_ACAGCCGAGTGAATAC-1	22363	5882	1.54273	0.383548	G2M	dE1	Distal Anterior
dE1_ACAGCCGAGTGTTGTC-1	9878	4064	2.44989	0.228634	G2M	dE1	Distal Middle
dE1_ACAGCCGCAACTCCCT-1	13284	4417	1.58838	-0.279617	G1	dE1	Connective
dE1_ACAGCCGCAAGAAACT-1	15319	4890	1.43613	0.000220144	S	dE1	Distal Middle
dE1_ACAGCCGCACTAGTAC-1	20323	5377	1.27442	0.322407	G2M	dE1	Proximal
dE1_ACAGCCGCAGTGTGCC-1	12868	4573	1.77184	-0.361027	G1	dE1	Proximal
dE1_ACAGCCGCATGGGCAA-1	14354	4722	1.72774	0.449554	G2M	dE1	Distal Anterior
dE1_ACAGCCGCATTCACCC-1	30963	6626	1.37584	0.353345	G2M	dE1	Myoblasts
dE1_ACAGCCGGTATTGACC-1	14263	4663	2.8956	-0.236893	S	dE1	HSCs
dE1_ACAGCCGGTCCCTGAG-1	23943	5955	1.38663	0.335347	G2M	dE1	Proximal
dE1_ACAGCCGGTCCTCCAT-1	17934	5124	1.07617	-0.109492	G1	dE1	Ectoderm
dE1_ACAGCCGGTGGTACAG-1	9005	3563	1.92115	0.111472	G2M	dE1	Connective
dE1_ACAGCCGGTGTTCAGT-1	15946	4865	1.78728	0.171536	G2M	dE1	Distal Anterior
dE1_ACAGCCGGTTGGTGTT-1	13310	4616	1.90083	-0.236669	G1	dE1	Connective
dE1_ACAGCCGTCAGAGCAG-1	16172	5039	1.37274	0.524497	G2M	dE1	Distal Anterior
dE1_ACAGCCGTCATTTCCA-1	22722	5544	1.08705	0.319296	G2M	dE1	Distal Anterior
dE1_ACAGCCGTCCACACCT-1	18647	5278	1.1101	0.414153	G2M	dE1	Distal Middle
dE1_ACAGCCGTCGGCACTG-1	10156	3809	2.16621	0.0627933	G2M	dE1	Connective
dE1_ACAGCCGTCTCCGATC-1	11269	4269	1.66829	-0.0108774	G1	dE1	HSCs
dE1_ACAGGGAAGAACCGCA-1	11028	3858	1.73196	-0.326577	S	dE1	Chondrocytes
dE1_ACAGGGAAGAGAAGGT-1	6712	2793	1.84744	0.189134	G2M	dE1	Chondrocytes
dE1_ACAGGGAAGGATGGCT-1	11894	4001	1.547	-0.11615	S	dE1	Distal Middle
dE1_ACAGGGAAGGGTCACA-1	9188	3439	2.13322	-0.0574347	G1	dE1	Chondrocytes
dE1_ACAGGGAAGTGGTTGG-1	17739	5051	1.36986	0.00676176	S	dE1	Distal Anterior
dE1_ACAGGGACAAAGGCAC-1	37734	6859	1.18726	0.491584	G2M	dE1	Distal Anterior
dE1_ACAGGGACAATTGGTC-1	14052	4690	1.49445	-0.365116	S	dE1	Chondrocytes
dE1_ACAGGGACACAGTGTT-1	13598	4316	1.68407	-0.142546	S	dE1	Distal Middle
dE1_ACAGGGACACCAGCCA-1	12384	4298	1.51001	-0.289223	G1	dE1	Connective
dE1_ACAGGGACACGCGCTA-1	11634	4192	2.43253	-0.316542	G1	dE1	Connective
dE1_ACAGGGACAGGAACCA-1	12498	4401	1.9043	-0.334813	G1	dE1	Connective
dE1_ACAGGGACAGGACTAG-1	9469	3632	2.21776	-0.254141	S	dE1	Chondrocytes
dE1_ACAGGGACATAAGCGG-1	16243	4848	1.94545	-0.00202593	S	dE1	Connective
dE1_ACAGGGACATATGCGT-1	12126	3903	1.28649	-0.222366	S	dE1	Chondrocytes
dE1_ACAGGGACATCAACCA-1	24979	6601	1.12895	-0.0150766	G1	dE1	Connective
dE1_ACAGGGAGTAAGTAGT-1	15241	4881	1.31881	0.543245	G2M	dE1	Chondrocytes
dE1_ACAGGGAGTACTTGTG-1	11287	4287	1.85169	0.0669462	G2M	dE1	Distal Middle
dE1_ACAGGGAGTCATAAAG-1	18785	5150	1.66622	0.175597	G2M	dE1	Connective
dE1_ACAGGGAGTCTGTTAG-1	18260	5318	2.08653	0.698963	G2M	dE1	Chondrocytes
dE1_ACAGGGAGTGACGTCC-1	7507	3141	2.14466	-0.373064	G1	dE1	Chondrocytes
dE1_ACAGGGAGTGGCTTGC-1	12538	4130	2.24916	-0.196562	G1	dE1	Distal Middle
dE1_ACAGGGAGTTGGGTTT-1	16056	4485	1.60688	0.274245	G2M	dE1	Central
dE1_ACAGGGATCCCAAGTA-1	19729	5385	1.27731	0.0281401	S	dE1	Distal Middle
dE1_ACAGGGATCCCATGGG-1	24520	6138	1.34992	0.39183	G2M	dE1	Distal Posterior
dE1_ACAGGGATCGTGACTA-1	25015	5941	1.58705	0.328019	G2M	dE1	Distal Middle
dE1_ACAGGGATCTAGGAAA-1	8139	3484	1.90441	-0.401393	G1	dE1	Chondrocytes
dE1_ACATCCCAGAAGCCAC-1	23935	5492	1.291	-0.373912	G1	dE1	Myoblasts
dE1_ACATCCCAGACATCCT-1	13732	4484	0.903	-0.180147	S	dE1	Distal Middle
dE1_ACATCCCAGCTGACAG-1	12711	4484	4.00441	0.171951	G2M	dE1	HSCs
dE1_ACATCCCAGTTCCAGT-1	12637	4532	1.89918	-0.0335957	G1	dE1	Distal Middle
dE1_ACATCCCCAACGGGTA-1	42832	7753	1.09965	0.239355	G2M	dE1	Distal Anterior
dE1_ACATCCCCACAGCCAC-1	19367	5314	1.30118	-0.408011	G1	dE1	Connective
dE1_ACATCCCCACCTCTGT-1	18854	5848	1.43206	0.139864	G2M	dE1	Proximal
dE1_ACATCCCCAGCGTTGC-1	11087	4160	1.81293	-0.294083	G1	dE1	Chondrocytes
dE1_ACATCCCCAGTAGGAC-1	8995	3471	1.66759	-0.330674	G1	dE1	Chondrocytes
dE1_ACATCCCCAGTATACC-1	18096	5037	1.20469	0.412738	G2M	dE1	Ectoderm
dE1_ACATCCCCATAGTCGT-1	11697	3915	0.983158	0.0403127	G2M	dE1	Central
dE1_ACATCCCCATTCTGTT-1	28210	6678	1.27969	0.537606	G2M	dE1	Distal Anterior
dE1_ACATCCCGTAACAAGT-1	20091	5785	1.51312	0.154975	G2M	dE1	Distal Anterior
dE1_ACATCCCGTAATTGGA-1	12147	4022	1.53947	0.627912	G2M	dE1	Connective
dE1_ACATCCCGTAGCTGTT-1	12749	4506	1.74916	-0.266364	G1	dE1	Chondrocytes
dE1_ACATCCCGTCGCATCG-1	13891	4382	1.14463	0.0749437	G2M	dE1	Distal Middle
dE1_ACATCCCTCATCAGTG-1	34069	7037	1.44706	0.497904	G2M	dE1	Distal Anterior
dE1_ACATCCCTCATTTCGT-1	19655	5529	1.30247	0.436259	G2M	dE1	Proximal
dE1_ACATCGAAGTCTTCGA-1	25532	6386	1.38258	0.369834	G2M	dE1	Distal Anterior
dE1_ACATCGAAGTTCCGTA-1	50064	7872	1.23242	0.387706	G2M	dE1	Distal Posterior
dE1_ACATCGACAAACCACT-1	22610	5553	1.49049	-0.173308	S	dE1	Myoblasts
dE1_ACATCGACAACAAAGT-1	12677	4259	1.50667	-0.222225	S	dE1	Distal Middle
dE1_ACATCGACACCTGCGA-1	21969	5797	1.47936	0.393496	G2M	dE1	Connective
dE1_ACATCGACACTCCGAG-1	15539	4873	1.42866	0.44993	G2M	dE1	Chondrocytes
dE1_ACATCGACATCATGAC-1	34701	7363	1.38036	-0.112195	S	dE1	Distal Posterior
dE1_ACATCGACATGGTGGA-1	22622	5363	1.64442	-0.255874	G1	dE1	HSCs
dE1_ACATCGAGTACAGAGC-1	6900	2937	2.13043	-0.306149	G1	dE1	Chondrocytes
dE1_ACATCGATCGTAGGGA-1	13093	4558	1.74139	0.458236	G2M	dE1	Distal Posterior
dE1_ACATCGATCTAGCATG-1	13619	4407	1.74022	-0.116993	S	dE1	Central
dE1_ACATGCAAGCGTTCAT-1	10383	3522	0.760859	-0.157978	S	dE1	Connective
dE1_ACATGCACACAAGCAG-1	28611	2523	0.167768	0.475702	G2M	dE1	RBCs
dE1_ACATGCACACAGCCAC-1	25299	6325	1.50994	-0.0965485	S	dE1	Distal Middle
dE1_ACATGCACACTTCTCG-1	16054	5064	1.71297	-0.254923	G1	dE1	Connective
dE1_ACATGCACAGGCGTTC-1	18317	5180	1.41399	0.222754	G2M	dE1	Proximal
dE1_ACATGCAGTCATTGCA-1	13221	4766	2.00439	0.404554	G2M	dE1	Distal Posterior
dE1_ACATGCAGTCTTCGAA-1	13341	4616	1.20681	-0.137077	G1	dE1	Chondrocytes
dE1_ACATGCAGTGTCTAAC-1	10334	3139	0.125798	0.307162	G2M	dE1	Ectoderm
dE1_ACATGCAGTTTCCATT-1	29877	6917	0.833417	0.170897	G2M	dE1	Proximal
dE1_ACATGCATCCGTGACG-1	15496	4810	1.2713	-0.105659	S	dE1	Distal Middle
dE1_ACATGCATCGCAGTCG-1	8553	3468	1.47317	-0.415167	G1	dE1	Chondrocytes
dE1_ACATGCATCTTCTGGC-1	6422	2766	0.202429	0.209236	G2M	dE1	Distal Middle
dE1_ACATTTCAGGAGGCAG-1	26378	6046	1.61498	0.258631	G2M	dE1	Distal Anterior
dE1_ACATTTCAGGTGCTGA-1	28054	6295	2.21715	-0.0872696	G1	dE1	Myoblasts
dE1_ACATTTCAGGTTAAAC-1	11161	4513	2.16826	0.160854	G2M	dE1	Chondrocytes
dE1_ACATTTCCAACTGCTA-1	16519	4719	1.14414	-0.0777765	S	dE1	Central
dE1_ACATTTCCAACTGGTT-1	23318	6120	0.960631	0.68001	G2M	dE1	Distal Anterior
dE1_ACATTTCCAATCGCAT-1	29276	6698	1.13745	0.182424	G2M	dE1	Proximal
dE1_ACATTTCCAGCTTCGG-1	12928	4214	1.49288	-0.0813847	G1	dE1	Central
dE1_ACATTTCGTACTGTTG-1	23391	6044	1.77846	0.032617	G2M	dE1	Distal Anterior
dE1_ACATTTCGTAGCGTAG-1	29873	6117	1.58002	-0.231651	G1	dE1	HSCs
dE1_ACATTTCGTCAACCTA-1	15258	4358	1.35667	-0.103452	S	dE1	Distal Middle
dE1_ACATTTCGTCATCACA-1	12297	4460	2.05741	-0.452806	G1	dE1	Chondrocytes
dE1_ACATTTCGTCATCCGG-1	27662	6671	1.54363	0.496869	G2M	dE1	Distal Anterior
dE1_ACATTTCGTGAGTAGC-1	7343	3195	2.85987	-0.293987	G1	dE1	Ectoderm
dE1_ACATTTCTCAAGTGGG-1	32128	5783	1.24191	-0.0179623	S	dE1	RBCs
dE1_ACATTTCTCCATATGG-1	9884	3836	1.2242	-0.305985	G1	dE1	Chondrocytes
dE1_ACATTTCTCCATGATG-1	6867	2900	1.89311	-0.313564	G1	dE1	Chondrocytes
dE1_ACATTTCTCGTTGTAG-1	25620	5120	1.24512	0.396563	G2M	dE1	Immune cells
dE1_ACATTTCTCTACACTT-1	33691	7039	0.94684	0.51166	G2M	dE1	Distal Anterior
dE1_ACATTTCTCTACCAGA-1	20342	5646	1.2044	0.593648	G2M	dE1	Chondrocytes
dE1_ACCAAACAGAGTGTGC-1	11088	4105	2.24567	-0.420105	G1	dE1	Distal Middle
dE1_ACCAAACAGCTAAATG-1	26384	6260	1.44027	0.41919	G2M	dE1	Distal Anterior
dE1_ACCAAACAGGAACATT-1	15881	4823	1.64347	-0.0483588	S	dE1	Distal Middle
dE1_ACCAAACAGGAAGTAG-1	20792	5613	1.47653	0.0512141	G2M	dE1	Distal Anterior
dE1_ACCAAACCATACCGTA-1	42623	7928	1.34904	0.500112	G2M	dE1	Chondrocytes
dE1_ACCAAACCATGAAGCG-1	23972	5936	1.35158	0.0155905	S	dE1	Distal Anterior
dE1_ACCAAACGTGGCTACC-1	21087	5660	1.1002	0.271554	G2M	dE1	Distal Anterior
dE1_ACCAAACTCTCGAACA-1	30973	6799	1.25593	0.477968	G2M	dE1	Distal Anterior
dE1_ACCAAACTCTGAGATC-1	14005	4412	1.11389	-0.135203	S	dE1	Proximal
dE1_ACCAACAAGCACACCC-1	41450	7904	1.42581	0.248851	G2M	dE1	Chondrocytes
dE1_ACCAACAAGCGCCGTT-1	10597	3758	1.64197	-0.323186	G1	dE1	Connective
dE1_ACCAACACAATAGTAG-1	18440	5272	1.16594	0.272905	G2M	dE1	Distal Posterior
dE1_ACCAACACAGATTAAG-1	21694	5601	1.74703	-0.44358	S	dE1	Myoblasts
dE1_ACCAACACAGTTTCGA-1	14626	4871	1.29906	-0.0626543	G1	dE1	Distal Middle
dE1_ACCAACAGTAATACCC-1	14249	4761	1.30535	-0.02911	G1	dE1	Connective
dE1_ACCAACAGTATAGGGC-1	17794	5324	1.71968	-0.0794491	S	dE1	Proximal
dE1_ACCAACAGTCATCTAG-1	16572	5218	2.73353	0.177855	G2M	dE1	Connective
dE1_ACCAACAGTGGCACTC-1	21865	5767	0.923851	0.545513	G2M	dE1	Proximal
dE1_ACCAACAGTTAGAAGT-1	35877	7130	1.17903	0.426408	G2M	dE1	Distal Anterior
dE1_ACCAACAGTTCGAGCC-1	9637	3802	1.80554	0.267177	G2M	dE1	Connective
dE1_ACCAACAGTTGTGCCG-1	10068	3670	1.9269	0.132686	G2M	dE1	Central
dE1_ACCAACATCCCGATCT-1	16755	5390	1.29514	-0.458516	G1	dE1	Connective
dE1_ACCAACATCGTTAGAC-1	19840	5605	1.86492	0.77058	G2M	dE1	Distal Anterior
dE1_ACCAACATCTGGTTGA-1	10788	3919	2.15054	-0.382629	G1	dE1	Connective
dE1_ACCACAAAGAAACCCG-1	21049	5789	1.27797	0.402775	G2M	dE1	Distal Anterior
dE1_ACCACAAAGCGCAATG-1	14009	4642	1.62039	-0.330095	G1	dE1	Distal Middle
dE1_ACCACAAAGGTTCACT-1	16350	5202	1.7737	-0.156874	G1	dE1	Distal Middle
dE1_ACCACAAAGTCCGTCG-1	16567	4787	1.84101	-0.104839	S	dE1	Connective
dE1_ACCACAACAAGACGGT-1	21563	5851	1.19649	0.494327	G2M	dE1	Distal Anterior
dE1_ACCACAACAGTAGTTC-1	21226	5828	1.54056	0.53919	G2M	dE1	Distal Posterior
dE1_ACCACAACAGTCACGC-1	15907	5117	1.60307	-0.322397	G1	dE1	Distal Middle
dE1_ACCACAACATCGATGT-1	19005	5479	1.57853	-0.00570403	S	dE1	Distal Middle
dE1_ACCACAACATGACTCA-1	16090	5191	1.34866	0.0934819	G2M	dE1	Distal Middle
dE1_ACCACAAGTACGATCT-1	30576	6593	1.30495	0.4662	G2M	dE1	Distal Anterior
dE1_ACCACAAGTATACCCA-1	14900	4737	1.01342	0.173819	G2M	dE1	Distal Anterior
dE1_ACCACAAGTGAATGTA-1	16879	5130	1.39819	0.231731	G2M	dE1	Proximal
dE1_ACCACAAGTGTTACAC-1	10766	4067	1.5326	0.0486246	G2M	dE1	Chondrocytes
dE1_ACCACAAGTTAAGACA-1	18255	5613	1.96111	0.799036	G2M	dE1	Chondrocytes
dE1_ACCACAATCAGACAAA-1	16925	5156	1.2644	0.679325	G2M	dE1	Distal Anterior
dE1_ACCACAATCAGTCACA-1	11754	4255	1.77812	-0.202016	G1	dE1	Distal Middle
dE1_ACCACAATCGCTGATA-1	11047	4095	1.12248	0.0308513	G2M	dE1	Distal Middle
dE1_ACCACAATCTAAACGC-1	16134	5132	1.46895	0.69513	G2M	dE1	Chondrocytes
dE1_ACCACAATCTCGGTCT-1	17740	5394	1.73619	0.220689	G2M	dE1	Chondrocytes
dE1_ACCACAATCTCGTCGT-1	26541	6550	1.78215	0.0930836	G2M	dE1	Chondrocytes
dE1_ACCACAATCTTCACAT-1	20239	5603	1.22042	-0.0541517	S	dE1	Distal Middle
dE1_ACCACAATCTTCTTCC-1	15056	4719	1.29516	0.0557515	G2M	dE1	Connective
dE1_ACCATTTAGGAGTCTG-1	10057	3962	3.00288	-0.228982	S	dE1	Distal Middle
dE1_ACCATTTCAGCGTAGA-1	8816	2697	3.18739	0.0968867	G2M	dE1	Distal Middle
dE1_ACCATTTGTCCAGGTC-1	21510	5580	1.06462	0.527727	G2M	dE1	Distal Anterior
dE1_ACCATTTTCGCCAGTG-1	18195	5169	1.50041	-0.12403	S	dE1	Distal Anterior
dE1_ACCATTTTCGTAACAC-1	19409	5462	1.55083	0.0200404	S	dE1	Distal Middle
dE1_ACCATTTTCGTTGTTT-1	11332	4110	1.42076	0.032747	G2M	dE1	Chondrocytes
dE1_ACCATTTTCTGCATAG-1	10415	3864	1.56505	0.116268	G2M	dE1	Proximal
dE1_ACCATTTTCTGCTCTG-1	17935	5216	1.53889	-0.118263	S	dE1	Distal Middle
dE1_ACCCAAAAGACCATTC-1	18017	5348	1.34873	-0.271301	G1	dE1	Distal Middle
dE1_ACCCAAAAGATTGATG-1	13808	4536	1.89745	0.248058	G2M	dE1	Proximal
dE1_ACCCAAAAGGTTGGAC-1	7355	2847	2.20258	-0.151125	G1	dE1	Connective
dE1_ACCCAAACAATGGGTG-1	15756	4479	1.26301	0.136416	G2M	dE1	Connective
dE1_ACCCAAACACCGGCTA-1	34095	7222	1.16733	-0.251171	S	dE1	Distal Middle
dE1_ACCCAAACACTAGGCC-1	20159	5558	0.922665	0.182247	G2M	dE1	Distal Anterior
dE1_ACCCAAACAGAAACCG-1	13422	4723	1.83281	-0.337678	G1	dE1	Distal Middle
dE1_ACCCAAACAGCGGTCT-1	14184	4525	2.50987	-0.125866	G1	dE1	Connective
dE1_ACCCAAACAGGGCTTC-1	18614	4987	0.682282	0.299845	G2M	dE1	Proximal
dE1_ACCCAAACATCGCTAA-1	16514	5361	0.999152	-0.328606	S	dE1	Chondrocytes
dE1_ACCCAAACATTCCTAT-1	15970	5142	0.983093	0.012135	S	dE1	Proximal
dE1_ACCCAAAGTACTGAGG-1	18399	5103	1.74466	0.167044	G2M	dE1	Distal Anterior
dE1_ACCCAAAGTCGAGATG-1	14511	4758	1.84687	-0.234117	S	dE1	Connective
dE1_ACCCAAAGTCGGAAAC-1	24676	5777	0.936132	0.181673	G2M	dE1	Distal Middle
dE1_ACCCAAAGTCTCGCGA-1	10199	3687	1.56878	-0.319059	G1	dE1	Chondrocytes
dE1_ACCCAAAGTTCAAACC-1	19091	5453	1.02142	0.36431	G2M	dE1	Distal Posterior
dE1_ACCCAAATCCAAACCA-1	24413	6267	1.08549	-0.204529	S	dE1	Distal Middle
dE1_ACCCAAATCCTATTTG-1	14725	4697	1.21562	-0.152412	S	dE1	Distal Middle
dE1_ACCCAAATCGCTGACG-1	22262	5576	1.07358	0.432497	G2M	dE1	Distal Anterior
dE1_ACCCAAATCGCTGCGA-1	11725	3909	1.72281	-0.0817789	S	dE1	Chondrocytes
dE1_ACCCAAATCGTGGACC-1	19847	5451	1.87938	0.611686	G2M	dE1	Distal Anterior
dE1_ACCCTCAAGATAGCTA-1	25036	6217	1.25819	0.538069	G2M	dE1	Distal Anterior
dE1_ACCCTCAAGATTAGAC-1	23051	5992	1.34918	0.650852	G2M	dE1	Proximal
dE1_ACCCTCAAGGAAACGA-1	10397	3781	2.22179	-0.446629	G1	dE1	Ectoderm
dE1_ACCCTCAAGGCGTCCT-1	8556	3364	1.69472	-0.00857266	G1	dE1	Connective
dE1_ACCCTCAAGGTTCACT-1	10526	3986	1.65305	-0.373036	S	dE1	Chondrocytes
dE1_ACCCTCAAGTCATACC-1	13777	4473	1.21217	0.194229	G2M	dE1	Distal Anterior
dE1_ACCCTCAAGTGTTGAA-1	9337	3562	1.60651	-0.0571515	G1	dE1	Distal Middle
dE1_ACCCTCACACCACTGG-1	16540	5279	1.4873	0.0762094	S	dE1	Distal Posterior
dE1_ACCCTCACATAATGCC-1	33186	6969	1.45845	0.478863	G2M	dE1	Distal Anterior
dE1_ACCCTCAGTCATCGCG-1	30448	6932	1.79322	0.475193	G2M	dE1	Chondrocytes
dE1_ACCCTCAGTTTATGCG-1	12903	4466	1.57328	-0.277895	G1	dE1	Distal Middle
dE1_ACCCTCATCACTGCTC-1	10718	3797	1.23157	-0.235014	G1	dE1	Connective
dE1_ACCCTCATCCATGCAA-1	26850	6408	0.744879	0.368734	G2M	dE1	Distal Anterior
dE1_ACCCTCATCTGCATGA-1	14429	4909	1.83658	-0.233292	G1	dE1	Distal Middle
dE1_ACCCTTGAGAGCATAT-1	15425	4966	1.8671	0.531672	G2M	dE1	Chondrocytes
dE1_ACCCTTGAGAGCATTA-1	16300	4629	1.03681	0.150426	G2M	dE1	Central
dE1_ACCCTTGCAAACTCTG-1	9259	3629	1.74965	-0.0938529	S	dE1	Chondrocytes
dE1_ACCCTTGCACGCAGTC-1	18594	5602	1.51662	0.720576	G2M	dE1	Chondrocytes
dE1_ACCCTTGCACTTGGCG-1	16643	4855	1.59226	0.0737962	G2M	dE1	Distal Middle
dE1_ACCCTTGCAGTAGATA-1	15932	4943	1.57545	0.253901	G2M	dE1	Connective
dE1_ACCCTTGCATCCTTCG-1	21216	6140	0.999246	-0.288076	S	dE1	Connective
dE1_ACCCTTGGTCGCACAC-1	42479	7610	0.746251	-0.0327383	G1	dE1	Ectoderm
dE1_ACCCTTGGTGACTGTT-1	9689	3606	1.61007	-0.378915	G1	dE1	Connective
dE1_ACCCTTGGTTTCCCAC-1	13128	4418	1.234	0.144553	G2M	dE1	Central
dE1_ACCCTTGTCACCCTTG-1	30205	6967	1.56597	-0.0948839	G1	dE1	Connective
dE1_ACCCTTGTCAGATGCT-1	42825	7754	1.44308	0.295379	G2M	dE1	Distal Anterior
dE1_ACCCTTGTCATGGAGG-1	19409	5543	1.98877	0.478062	G2M	dE1	Connective
dE1_ACCGTTCAGGAGACCT-1	25958	6451	1.59488	0.361225	G2M	dE1	Proximal
dE1_ACCGTTCCAAACAGGC-1	17640	5422	1.17914	0.660997	G2M	dE1	Chondrocytes
dE1_ACCGTTCCAACCCTAA-1	35467	6944	1.06578	0.00965327	G2M	dE1	Myoblasts
dE1_ACCGTTCCACAAATAG-1	22955	6259	1.59442	0.701197	G2M	dE1	Distal Anterior
dE1_ACCGTTCCAGGCTACC-1	45701	7463	1.30194	0.25241	G2M	dE1	Myoblasts
dE1_ACCGTTCCAGTCAGAG-1	20124	5374	1.77897	0.437247	G2M	dE1	Myoblasts
dE1_ACCGTTCGTACGCGTC-1	15150	5067	1.65017	-0.372638	S	dE1	Chondrocytes
dE1_ACCGTTCGTAGACAAT-1	26068	6334	1.40018	0.537901	G2M	dE1	Distal Anterior
dE1_ACCGTTCGTGACTAAA-1	10338	3786	2.07003	-0.149784	G1	dE1	Connective
dE1_ACCGTTCGTGGTTTAC-1	13909	4521	1.73269	-0.198116	S	dE1	Distal Middle
dE1_ACCGTTCGTGTCTTAG-1	9124	3650	1.80842	-0.247863	S	dE1	Connective
dE1_ACCGTTCGTTCGCGTG-1	17041	5138	1.64896	0.365894	G2M	dE1	Distal Anterior
dE1_ACCGTTCGTTCGTTCC-1	15424	4799	2.39238	-0.144903	S	dE1	Myoblasts
dE1_ACCGTTCGTTGCATAC-1	13076	4423	1.75895	0.297826	G2M	dE1	Proximal
dE1_ACCGTTCTCATTTCGT-1	16075	5127	1.06376	0.470086	G2M	dE1	Distal Anterior
dE1_ACCGTTCTCCGGGACT-1	28197	6894	2.05341	-0.0511028	G1	dE1	Distal Posterior
dE1_ACCGTTCTCGATTGGT-1	13802	4486	2.0142	0.0329398	S	dE1	Distal Anterior
dE1_ACCGTTCTCGCTACAA-1	20457	5886	1.2954	-0.0098757	S	dE1	Chondrocytes
dE1_ACCGTTCTCGTGCATA-1	10411	4104	1.73855	-0.465724	G1	dE1	Chondrocytes
dE1_ACCGTTCTCTAGAACC-1	17965	5329	1.23574	0.130018	G2M	dE1	Proximal
dE1_ACCGTTCTCTCGGTAA-1	19353	5477	1.49331	-0.0352046	S	dE1	Connective
dE1_ACCTACCAGAACAAGG-1	14471	4713	1.25078	-0.368139	G1	dE1	Distal Middle
dE1_ACCTACCAGATGACCG-1	12987	4489	1.6247	-0.160253	G1	dE1	Chondrocytes
dE1_ACCTACCAGCGTCAGA-1	19809	5085	1.33778	-0.137193	G1	dE1	Distal Middle
dE1_ACCTACCAGGAACATT-1	26150	6681	1.51816	-0.525063	G1	dE1	Chondrocytes
dE1_ACCTACCAGGCCTTCG-1	28833	6840	1.07169	0.415955	G2M	dE1	Distal Posterior
dE1_ACCTACCAGGGTGAAA-1	17130	4938	1.19089	-0.0305623	S	dE1	Distal Anterior
dE1_ACCTACCCACGCCAGT-1	24143	5972	1.38342	-0.180951	S	dE1	Connective
dE1_ACCTACCGTCGAAACG-1	10341	3885	2.23383	-0.462881	G1	dE1	Chondrocytes
dE1_ACCTACCGTTAGAAAC-1	21785	5647	1.06954	0.230029	G2M	dE1	Distal Anterior
dE1_ACCTACCTCATTACGG-1	13037	4616	1.03551	0.181342	G2M	dE1	Distal Middle
dE1_ACCTACCTCCGATGTA-1	11568	4351	1.9796	-0.28442	G1	dE1	Chondrocytes
dE1_ACCTACCTCCGTGACG-1	19837	5364	1.18465	-0.321275	G1	dE1	Distal Middle
dE1_ACCTACCTCGCTGACG-1	38369	7421	1.14415	0.244262	G2M	dE1	Distal Anterior
dE1_ACCTACCTCGTAACTG-1	19039	5541	1.28158	-0.144761	S	dE1	Distal Anterior
dE1_ACCTACCTCTGCATAG-1	13783	4648	1.90815	-0.0726202	S	dE1	Distal Middle
dE1_ACCTGAAAGACTCTTG-1	28660	7008	1.23517	-0.081675	S	dE1	Chondrocytes
dE1_ACCTGAAAGAGAATCT-1	8205	2888	0.0365631	0.0863705	G2M	dE1	Distal Middle
dE1_ACCTGAAAGAGCAAGA-1	12745	4412	1.77324	0.193834	G2M	dE1	Connective
dE1_ACCTGAAAGAGCATTA-1	9153	3501	1.82454	-0.183625	G1	dE1	Connective
dE1_ACCTGAAAGATACCAA-1	31501	7241	1.48884	0.0825938	G2M	dE1	Chondrocytes
dE1_ACCTGAAAGGTGATCG-1	11151	4158	1.97292	-0.321489	G1	dE1	Distal Middle
dE1_ACCTGAACAACGATCT-1	19768	5301	1.0775	0.0232391	S	dE1	Proximal
dE1_ACCTGAACAAGAATGT-1	18734	5298	1.04623	-0.0376528	S	dE1	Distal Middle
dE1_ACCTGAACACGCTGCA-1	22508	5776	1.28399	0.482632	G2M	dE1	Distal Anterior
dE1_ACCTGAAGTAATCAGA-1	19946	5145	1.29851	-0.234367	G1	dE1	Ectoderm
dE1_ACCTGAAGTACCCACG-1	25230	6442	1.45462	0.586265	G2M	dE1	Distal Anterior
dE1_ACCTGAAGTAGCGTTT-1	13351	4487	1.76017	-0.239622	S	dE1	Distal Middle
dE1_ACCTGAAGTCAATCTG-1	13014	4662	2.03627	-0.379775	G1	dE1	Distal Middle
dE1_ACCTGAAGTCTAGATC-1	15189	4572	1.10606	-0.0566443	S	dE1	Proximal
dE1_ACCTGAAGTCTTCTAT-1	18007	5335	1.42167	-0.144393	S	dE1	Distal Anterior
dE1_ACCTGAAGTGGAATGC-1	12427	4262	2.06808	-0.232507	G1	dE1	Connective
dE1_ACCTGAATCGACATCA-1	20384	5744	1.70722	0.274591	G2M	dE1	Distal Anterior
dE1_ACCTGTCAGACCAAGC-1	19079	5258	1.27889	-0.101085	S	dE1	Distal Anterior
dE1_ACCTGTCAGATAGCTA-1	14079	4592	2.00298	-0.27799	S	dE1	Connective
dE1_ACCTGTCAGCAGGTCA-1	9912	3759	1.68483	-0.320734	G1	dE1	Connective
dE1_ACCTGTCCAAATTGCC-1	26455	6420	0.725761	-0.0860121	S	dE1	Distal Middle
dE1_ACCTGTCCAGCAGACA-1	28475	6415	0.986831	0.632673	G2M	dE1	Distal Anterior
dE1_ACCTGTCGTACAGGTG-1	14104	4765	1.90017	0.475566	G2M	dE1	Chondrocytes
dE1_ACCTGTCGTGCATTTG-1	9708	3625	1.64813	0.250096	G2M	dE1	Distal Middle
dE1_ACCTGTCGTTCGGCCA-1	27440	6096	0.761662	0.246072	G2M	dE1	Connective
dE1_ACCTGTCTCAAGCCCG-1	12262	4688	2.47105	-0.272734	G1	dE1	Distal Middle
dE1_ACCTGTCTCATGAGTC-1	19825	5650	1.54351	0.0441949	G2M	dE1	Proximal
dE1_ACCTGTCTCATGGGAG-1	12278	4394	2.07689	-0.109733	S	dE1	Distal Middle
dE1_ACCTGTCTCCGCCTAT-1	19601	5739	1.59686	-0.112299	S	dE1	Distal Middle
dE1_ACCTGTCTCCTAGCCT-1	19965	5793	1.37741	-0.311849	S	dE1	Connective
dE1_ACCTGTCTCGAAGCCC-1	36660	6134	1.21113	-0.0759371	G1	dE1	Myoblasts
dE1_ACCTGTCTCGCGCTGA-1	14240	4772	1.91713	0.088725	G2M	dE1	Distal Middle
dE1_ACCTGTCTCTGTCTCG-1	24506	6005	1.44862	0.598934	G2M	dE1	Proximal
dE1_ACGATCAAGAAACTGT-1	12985	4654	2.49519	-0.138534	S	dE1	Chondrocytes
dE1_ACGATCAAGCCGGAAT-1	11835	3676	1.41952	-0.0582649	S	dE1	Distal Middle
dE1_ACGATCAAGGAGAGGC-1	8732	3212	2.07284	-0.0824479	S	dE1	Distal Middle
dE1_ACGATCAAGTCATACC-1	18297	5242	1.27343	0.428159	G2M	dE1	Distal Anterior
dE1_ACGATCACACCTAAAC-1	14389	4727	1.48725	-0.151892	S	dE1	Chondrocytes
dE1_ACGATCACACGCTGTG-1	13560	4546	2.94248	0.639899	G2M	dE1	Proximal
dE1_ACGATCACAGAAGCGT-1	19703	4564	1.28914	0.313385	G2M	dE1	Myoblasts
dE1_ACGATCACAGTCAGAG-1	15578	4704	1.6305	0.631181	G2M	dE1	Proximal
dE1_ACGATCAGTAACCAGG-1	10761	3860	1.72846	0.662508	G2M	dE1	Chondrocytes
dE1_ACGATCAGTACGGCAA-1	23138	6140	1.68986	-0.0543611	G1	dE1	Connective
dE1_ACGATCAGTCCAAATC-1	25046	6214	1.11395	0.530954	G2M	dE1	Distal Anterior
dE1_ACGATCAGTCGTTTCC-1	10755	3807	1.80381	0.653981	G2M	dE1	Connective
dE1_ACGATCAGTCTACGTA-1	12126	3835	1.88026	-0.144119	G1	dE1	Ectoderm
dE1_ACGATCAGTGCAATAA-1	11870	3979	1.30581	-0.163945	S	dE1	Distal Middle
dE1_ACGATCAGTGTCACAT-1	22731	5466	1.27139	0.405669	G2M	dE1	Distal Middle
dE1_ACGATCAGTTGGTAGG-1	13277	4396	1.98087	0.433585	G2M	dE1	Connective
dE1_ACGATCATCCATTGTT-1	13226	4493	2.1246	-0.0291403	S	dE1	Proximal
dE1_ACGATCATCCGGCAAC-1	16710	4699	0.861759	0.226842	G2M	dE1	Distal Anterior
dE1_ACGATCATCGACTCCT-1	11774	4170	1.29947	0.121459	S	dE1	Proximal
dE1_ACGATCATCGCTATTT-1	15440	5005	1.40544	0.383467	G2M	dE1	Distal Posterior
dE1_ACGATCATCGGAACTT-1	7294	3055	1.78229	-0.391633	G1	dE1	Chondrocytes
dE1_ACGATCATCGGAGATG-1	21592	5453	1.98685	-0.106709	G1	dE1	Myoblasts
dE1_ACGATCATCGTAGTGT-1	13219	4145	1.18012	0.317809	G2M	dE1	Connective
dE1_ACGATCATCGTGGGTC-1	11562	4076	1.58277	0.252434	G2M	dE1	Ectoderm
dE1_ACGATGTAGAATCGTA-1	21733	6117	1.72089	-0.0741717	G1	dE1	Distal Middle
dE1_ACGATGTAGACTTCGT-1	10994	3778	1.5463	-0.175519	S	dE1	Proximal
dE1_ACGATGTAGAGATTCA-1	19160	5116	1.3048	0.351834	G2M	dE1	Connective
dE1_ACGATGTAGCATGCGA-1	11066	3942	1.78926	-0.256358	G1	dE1	Distal Middle
dE1_ACGATGTAGGTGAGAA-1	13360	4376	1.86377	-0.0462556	S	dE1	Connective
dE1_ACGATGTCACAATCTG-1	16844	5272	1.43671	0.58552	G2M	dE1	Distal Anterior
dE1_ACGATGTCACGTGTGC-1	13745	3995	1.57148	-0.282183	S	dE1	Myoblasts
dE1_ACGATGTCAGCCCAGT-1	11747	4364	1.55784	0.0134909	G2M	dE1	Chondrocytes
dE1_ACGATGTCAGTGACCC-1	26307	6689	1.88923	-0.114562	S	dE1	Connective
dE1_ACGATGTCATCAGCAT-1	15593	4661	1.14154	-0.0720994	S	dE1	Connective
dE1_ACGATGTGTACGCGTC-1	19575	5601	2.17625	0.402847	G2M	dE1	Distal Posterior
dE1_ACGATGTGTACTCGAT-1	18520	5007	1.47408	0.444485	G2M	dE1	Distal Posterior
dE1_ACGATGTGTAGAGTTA-1	11070	3814	1.61698	0.0705729	G2M	dE1	Connective
dE1_ACGATGTGTGAGACGT-1	15439	4572	1.64518	-0.271916	S	dE1	Connective
dE1_ACGATGTGTGTTACAC-1	11114	4104	1.97949	-0.367771	G1	dE1	Connective
dE1_ACGATGTGTTGCGGAA-1	28148	6571	1.90067	0.308799	G2M	dE1	Distal Posterior
dE1_ACGATGTTCAGCGTCG-1	8131	3279	1.36515	-0.105866	S	dE1	Distal Middle
dE1_ACGATGTTCCAAGAGG-1	12413	4345	2.06235	0.241857	G2M	dE1	Proximal
dE1_ACGCACGAGACGATAT-1	18790	5403	1.36775	0.779217	G2M	dE1	Connective
dE1_ACGCACGAGGCAGTCA-1	9745	3721	1.39559	0.296684	G2M	dE1	Distal Middle
dE1_ACGCACGAGTCAATCC-1	38084	7589	2.12688	0.372445	G2M	dE1	Distal Anterior
dE1_ACGCACGAGTGAACAT-1	17131	4751	1.26087	0.381362	G2M	dE1	Connective
dE1_ACGCACGCATCAGCAT-1	25043	6298	0.579004	0.256201	G2M	dE1	Connective
dE1_ACGCACGCATTGAAAG-1	39817	7849	1.43908	0.204616	G2M	dE1	Connective
dE1_ACGCACGGTGTTTACG-1	11834	4049	1.75765	-0.290136	S	dE1	Connective
dE1_ACGCACGGTTCAAAGA-1	10481	3948	2.41389	-0.185417	S	dE1	Connective
dE1_ACGCACGTCAGAATAG-1	15400	4520	1.63636	0.48878	G2M	dE1	Distal Posterior
dE1_ACGGAAGAGGAGGGTG-1	8093	3393	2.29828	-0.299961	G1	dE1	Chondrocytes
dE1_ACGGAAGAGTGCGACA-1	8686	3575	2.11835	0.172844	G2M	dE1	Proximal
dE1_ACGGAAGCACCAGACC-1	20109	5693	1.28798	0.602236	G2M	dE1	Chondrocytes
dE1_ACGGAAGCAGAACCGA-1	20271	5615	1.28755	0.192422	G2M	dE1	Distal Anterior
dE1_ACGGAAGCAGCGCGTT-1	9313	3575	1.44959	0.471899	G2M	dE1	Central
dE1_ACGGAAGGTCCGATCG-1	12880	4336	1.86335	-0.113298	S	dE1	Proximal
dE1_ACGGAAGGTTCTCCAC-1	16393	4823	1.45184	0.318721	G2M	dE1	Connective
dE1_ACGGAAGGTTGGACTT-1	11451	4129	2.64606	0.162087	G2M	dE1	Chondrocytes
dE1_ACGGAAGGTTTGCAGT-1	13593	4418	2.48657	0.196555	G2M	dE1	Distal Anterior
dE1_ACGGAAGTCAGTGATC-1	7403	3067	2.16129	-0.368893	G1	dE1	Chondrocytes
dE1_ACGGAAGTCCAGCACG-1	7106	2805	1.82944	-0.0185412	G1	dE1	Chondrocytes
dE1_ACGGGTCAGAAGGGAT-1	11224	3758	1.95118	-0.0140048	G1	dE1	Distal Posterior
dE1_ACGGGTCAGACAGTCG-1	13040	3971	1.4954	-0.107447	G1	dE1	Central
dE1_ACGGGTCAGACGTCCC-1	18125	5118	1.29103	0.0165959	S	dE1	Distal Middle
dE1_ACGGGTCAGTCCCAGC-1	16329	5035	1.60451	-0.178725	S	dE1	Central
dE1_ACGGGTCCACCGTCGA-1	10200	3768	2.57843	-0.12764	S	dE1	Connective
dE1_ACGGGTCCAGACTGCC-1	21633	5636	1.28045	0.483625	G2M	dE1	Connective
dE1_ACGGGTCCAGCCGTTG-1	14031	4638	2.131	0.336501	G2M	dE1	Chondrocytes
dE1_ACGGGTCCAGCTACCG-1	31976	7557	1.80448	-0.390986	G1	dE1	Ectoderm
dE1_ACGGGTCGTAACGCGA-1	43971	7458	1.18715	0.0474843	G2M	dE1	Central
dE1_ACGGGTCGTAGAAACT-1	26196	6237	1.69873	0.47413	G2M	dE1	Distal Anterior
dE1_ACGGGTCGTAGCGAGT-1	9120	3621	1.91886	0.18826	G2M	dE1	Chondrocytes
dE1_ACGGGTCGTAGCGCCT-1	28878	6587	2.10195	-0.0236063	S	dE1	Connective
dE1_ACGGGTCGTAGTGTGG-1	20416	4948	1.44495	-0.0661717	S	dE1	Myoblasts
dE1_ACGGGTCGTCCAGCAC-1	26593	6006	1.15444	0.537059	G2M	dE1	Connective
dE1_ACGGGTCGTCGTCTCT-1	6695	2912	2.2106	-0.420837	G1	dE1	Chondrocytes
dE1_ACGGGTCGTGCCCGTA-1	23197	5920	2.40117	0.326551	G2M	dE1	Distal Anterior
dE1_ACGGGTCGTTCAACGT-1	17246	5059	1.40902	0.580384	G2M	dE1	Connective
dE1_ACGGGTCGTTCGAGCC-1	22740	5889	1.66227	0.124491	G2M	dE1	HSCs
dE1_ACGGGTCGTTGGATCT-1	9274	3437	2.49083	-0.378292	S	dE1	Distal Middle
dE1_ACGGGTCTCATGGTAC-1	10396	3973	2.21239	-0.431496	G1	dE1	Chondrocytes
dE1_ACGGGTCTCCGGACGT-1	18044	5147	1.60718	0.0201554	S	dE1	Distal Middle
dE1_ACGGGTCTCGACCAAT-1	16133	4712	1.04754	-0.014811	S	dE1	Distal Middle
dE1_ACGGGTCTCGCAGATT-1	10062	3894	1.69946	-0.39758	G1	dE1	Chondrocytes
dE1_ACGGGTCTCGTTGTAG-1	12116	4336	2.6659	-0.355236	G1	dE1	Distal Middle
dE1_ACGGGTCTCTAGACAC-1	13122	4366	1.3565	0.426409	G2M	dE1	Chondrocytes
dE1_ACGGGTCTCTATGCCC-1	7604	3434	4.18201	-0.188953	G1	dE1	Ectoderm
dE1_ACGGTCGAGACTACGG-1	38845	7323	1.45707	0.376965	G2M	dE1	Distal Anterior
dE1_ACGGTCGAGCTCAGAG-1	16821	4963	1.28411	0.220614	G2M	dE1	Distal Middle
dE1_ACGGTCGAGGTTTGAA-1	11161	3742	2.25786	-0.312866	S	dE1	Connective
dE1_ACGGTCGAGTGAGGCT-1	16012	4790	1.67374	-0.0626807	S	dE1	Connective
dE1_ACGGTCGCACTGGAAG-1	18076	5181	1.9418	0.513019	G2M	dE1	Distal Posterior
dE1_ACGGTCGCATCCGCGA-1	12149	4436	3.13606	-0.326541	G1	dE1	Chondrocytes
dE1_ACGGTCGCATGGCCAC-1	15135	4838	1.47341	0.160998	G2M	dE1	Proximal
dE1_ACGGTCGCATGGGCAA-1	8713	3445	1.69861	-0.422208	G1	dE1	Chondrocytes
dE1_ACGGTCGGTAACAGGC-1	15205	4328	1.04571	0.283955	G2M	dE1	Distal Middle
dE1_ACGGTCGGTATCGTGT-1	14725	4865	2.02377	0.0310868	S	dE1	Distal Anterior
dE1_ACGGTCGGTCACCCTT-1	8796	3540	1.56889	0.16644	G2M	dE1	Chondrocytes
dE1_ACGGTCGGTCGGCCTA-1	41872	7818	1.99178	-0.0673182	G1	dE1	Distal Posterior
dE1_ACGGTCGGTTAGCTAC-1	6624	2676	1.70592	-0.22499	G1	dE1	Distal Middle
dE1_ACGGTCGGTTTGATCG-1	5904	2586	2.52371	0.32192	G2M	dE1	Distal Anterior
dE1_ACGGTCGTCTAGCCTC-1	11822	4292	1.33649	0.468924	G2M	dE1	Distal Anterior
dE1_ACGGTCGTCTGGGCCA-1	9830	3862	1.87182	-0.442351	G1	dE1	Chondrocytes
dE1_ACGGTTAAGAGGCGGA-1	18217	5046	1.61937	-0.228892	S	dE1	Connective
dE1_ACGGTTAAGCCTGGAA-1	8331	3425	2.17261	0.269984	G2M	dE1	Connective
dE1_ACGGTTAAGTGCGTCC-1	8324	3097	1.66987	-0.285461	G1	dE1	Connective
dE1_ACGGTTAGTCGTGTTA-1	14449	4865	2.187	0.354203	G2M	dE1	Connective
dE1_ACGGTTAGTCTAGTGT-1	7891	3285	2.62324	-0.327454	G1	dE1	Chondrocytes
dE1_ACGGTTAGTGTCCATA-1	33034	6627	1.17152	-0.341141	G1	dE1	HSCs
dE1_ACGGTTATCTGGCTGG-1	9475	3639	1.66755	-0.277799	G1	dE1	Connective
dE1_ACGGTTATCTTACGTT-1	13538	4479	2.13473	0.0526717	S	dE1	Central
dE1_ACGGTTATCTTTCCAA-1	10712	4025	1.41897	-0.317173	S	dE1	Chondrocytes
dE1_ACGTAACAGCGTATAA-1	32614	7296	1.66186	-0.0201374	S	dE1	Distal Anterior
dE1_ACGTAACCAAGCCATT-1	14917	5052	1.97761	-0.468399	G1	dE1	Chondrocytes
dE1_ACGTAACCACAAATGA-1	17357	5543	1.79178	-0.357633	G1	dE1	HSCs
dE1_ACGTAACCACCCTAAA-1	24048	5676	0.952262	0.483432	G2M	dE1	Distal Middle
dE1_ACGTAACCACTTGTGA-1	10708	4126	2.22264	-0.430637	G1	dE1	Distal Middle
dE1_ACGTAACCAGGTCCCA-1	11303	4207	1.46864	0.000972492	G2M	dE1	Chondrocytes
dE1_ACGTAACGTAAGCGGT-1	35974	7375	1.88747	0.302103	G2M	dE1	Distal Posterior
dE1_ACGTAACGTCGCGTCA-1	22576	5692	1.24026	-0.0464024	S	dE1	Distal Posterior
dE1_ACGTAACGTGTGATGG-1	11065	4022	2.26841	-0.0187745	S	dE1	Connective
dE1_ACGTAACGTTCAGTAC-1	17933	5085	1.33274	-0.0569443	S	dE1	Connective
dE1_ACGTAACTCAAGATAG-1	15389	5044	1.55306	0.265808	G2M	dE1	Connective
dE1_ACGTAACTCCCTTGGT-1	12908	4472	1.26278	-0.197171	S	dE1	Proximal
dE1_ACGTAACTCCTGCTAC-1	18998	5603	1.20539	0.788082	G2M	dE1	Proximal
dE1_ACGTAACTCGCTTGAA-1	24470	6424	1.90437	0.112776	G2M	dE1	Chondrocytes
dE1_ACGTAACTCTACCTTA-1	14121	4782	1.6217	-0.12912	G1	dE1	Distal Middle
dE1_ACGTACAAGGACAAGA-1	26159	5634	1.2424	-0.0561772	S	dE1	Myoblasts
dE1_ACGTACAAGGATGTTA-1	30763	6562	1.27101	0.0951048	G2M	dE1	Distal Posterior
dE1_ACGTACAAGGTACATA-1	18738	5137	1.58501	0.11015	S	dE1	Distal Anterior
dE1_ACGTACAAGGTCGACA-1	13425	4513	1.26629	0.254646	G2M	dE1	Central
dE1_ACGTACAAGGTGATCG-1	12274	4289	2.23236	-0.00101992	G1	dE1	Distal Middle
dE1_ACGTACAAGGTGCCTC-1	16818	4679	1.46866	-0.0531835	S	dE1	Distal Middle
dE1_ACGTACACATCGATCA-1	10224	3848	1.73122	-0.277968	G1	dE1	Distal Middle
dE1_ACGTACACATCGGATT-1	9938	4016	2.40491	0.144043	G2M	dE1	Chondrocytes
dE1_ACGTACACATGATGCT-1	13774	4570	1.45927	-0.385538	S	dE1	Connective
dE1_ACGTACAGTAGTCGGA-1	19060	5306	1.37985	0.34881	G2M	dE1	Distal Anterior
dE1_ACGTACAGTATGCAAA-1	16632	4823	1.71958	-0.129887	S	dE1	Connective
dE1_ACGTACAGTCAAGGCA-1	15030	4653	1.34398	-0.0792236	S	dE1	Central
dE1_ACGTACAGTGGATCGA-1	10875	4048	1.91264	-0.0777105	S	dE1	Chondrocytes
dE1_ACGTACAGTGTGCTTA-1	13016	4362	1.96681	0.472461	G2M	dE1	Distal Posterior
dE1_ACGTACAGTTACGCCG-1	9899	3867	2.86898	-0.405625	G1	dE1	Connective
dE1_ACGTACATCAGCTTCC-1	13838	4740	1.6115	-0.46348	S	dE1	Chondrocytes
dE1_ACGTACATCCAATGCA-1	21417	5900	1.52216	0.797694	G2M	dE1	Chondrocytes
dE1_ACGTACATCGCAGATT-1	16524	5057	1.47664	0.0168044	S	dE1	Proximal
dE1_ACGTACATCGCGTCGA-1	6433	2642	1.11923	0.0233417	G2M	dE1	Central
dE1_ACGTACATCGTTCTCG-1	15695	4952	1.34438	0.197181	G2M	dE1	Distal Middle
dE1_ACGTACATCTGAGAAA-1	32968	6973	1.08893	0.14294	G2M	dE1	Proximal
dE1_ACGTAGTAGATGTTCC-1	18581	5280	1.8083	0.0984668	S	dE1	Ectoderm
dE1_ACGTAGTAGCACTCGC-1	15458	4800	2.15422	0.202375	G2M	dE1	Connective
dE1_ACGTAGTAGGTCTACT-1	8700	3671	1.91954	0.156352	G2M	dE1	Connective
dE1_ACGTAGTAGTCGCCAC-1	16680	5122	1.09113	-0.0424027	S	dE1	Distal Anterior
dE1_ACGTAGTAGTGATTCC-1	15534	4988	1.24244	0.551912	G2M	dE1	Proximal
dE1_ACGTAGTAGTGGAAAG-1	11632	3954	1.11761	0.114563	G2M	dE1	Distal Middle
dE1_ACGTAGTCAGAAGCTG-1	27042	2839	0.207085	0.48881	G2M	dE1	RBCs
dE1_ACGTAGTCATTCAGCA-1	17320	4999	1.2067	0.279394	G2M	dE1	Distal Anterior
dE1_ACGTAGTGTATCGAAA-1	11840	4080	1.875	0.0236692	G2M	dE1	Distal Middle
dE1_ACGTAGTTCAAGCTGT-1	37959	7614	1.36463	0.249903	G2M	dE1	Distal Posterior
dE1_ACGTAGTTCAAGGAGC-1	10755	3629	1.26453	0.250669	G2M	dE1	Connective
dE1_ACGTAGTTCAAGGTGG-1	10910	3859	1.86984	-0.0680649	S	dE1	Distal Middle
dE1_ACGTAGTTCTCGCTCA-1	19776	5502	1.39563	-0.200807	S	dE1	Distal Anterior
dE1_ACGTCCTAGAGTTGCG-1	19513	5615	1.69631	0.551858	G2M	dE1	Distal Anterior
dE1_ACGTCCTAGCTCATAC-1	18123	4986	1.45119	0.169191	G2M	dE1	Distal Anterior
dE1_ACGTCCTAGGGTTGCA-1	13053	4419	1.99954	0.15281	G2M	dE1	Distal Middle
dE1_ACGTCCTCAAGCCTGC-1	32303	6888	1.25066	-0.0643195	S	dE1	Connective
dE1_ACGTCCTCACACTGGC-1	14043	4568	1.46692	-0.393907	S	dE1	Proximal
dE1_ACGTCCTCAGAGTGAC-1	11271	3902	1.95191	-0.167335	S	dE1	Connective
dE1_ACGTCCTCATTGCTGA-1	15330	4791	2.06784	-0.095172	S	dE1	Distal Middle
dE1_ACGTCCTGTCGAGTGA-1	10461	4048	2.28468	-0.0260146	G1	dE1	Distal Middle
dE1_ACGTCCTGTGCACATT-1	10538	3799	2.23002	-0.249642	G1	dE1	Connective
dE1_ACGTCCTTCACGACTA-1	13071	4419	1.72137	-0.175967	S	dE1	Connective
dE1_ACGTTCCAGACTCCGC-1	43503	7932	0.751672	0.326376	G2M	dE1	Proximal
dE1_ACGTTCCAGGTAAGGA-1	12752	4197	1.94479	-0.152719	S	dE1	Connective
dE1_ACGTTCCAGGTTGCCC-1	30467	6497	1.45403	0.0721903	G2M	dE1	Myoblasts
dE1_ACGTTCCAGTCATGGG-1	25409	6301	1.5585	0.484995	G2M	dE1	Proximal
dE1_ACGTTCCCAAGCGATG-1	8415	3256	2.30541	-0.372624	G1	dE1	Chondrocytes
dE1_ACGTTCCCAGGACTAG-1	9499	3851	2.17918	0.140343	G2M	dE1	Proximal
dE1_ACGTTCCGTATACAGA-1	15525	4893	2.07407	-0.220438	S	dE1	Distal Middle
dE1_ACGTTCCGTCTAGTGT-1	24972	3935	0.692776	-0.256713	G1	dE1	RBCs
dE1_ACGTTCCGTGAGCGAT-1	8433	3292	2.0989	-0.439233	G1	dE1	Chondrocytes
dE1_ACGTTCCGTGTGTCGC-1	20563	5360	1.77017	-0.099642	S	dE1	Myoblasts
dE1_ACGTTCCGTTATCTTC-1	11480	4168	1.6115	0.409261	G2M	dE1	Chondrocytes
dE1_ACGTTCCTCAAGGTGG-1	15780	4622	1.4512	-0.10353	S	dE1	Distal Middle
dE1_ACGTTCCTCACGACTA-1	16470	5139	1.19611	0.182817	G2M	dE1	Proximal
dE1_ACGTTCCTCCATTGTT-1	16074	5163	1.97835	-0.143287	S	dE1	Distal Middle
dE1_ACGTTCCTCCCAATAG-1	18719	5468	0.918853	0.435473	G2M	dE1	Connective
dE1_ACGTTCCTCTATCCAT-1	18896	5392	1.32303	0.569345	G2M	dE1	Distal Anterior
dE1_ACGTTCCTCTCGGTCT-1	15915	5057	1.95413	-0.163021	G1	dE1	Distal Middle
dE1_ACGTTCCTCTGTCGCT-1	15937	4978	1.99536	0.637987	G2M	dE1	Distal Anterior
dE1_ACTACGAAGCGAAACC-1	10456	3996	1.81714	-0.419804	G1	dE1	Connective
dE1_ACTACGAAGGCTTCCG-1	10095	3882	2.74393	-0.397921	G1	dE1	Connective
dE1_ACTACGAAGGTACATA-1	10573	4141	1.56058	0.547321	G2M	dE1	Connective
dE1_ACTACGAAGGTCCGAA-1	32532	6606	1.21726	0.216101	G2M	dE1	Myoblasts
dE1_ACTACGAAGTAGCCAG-1	16751	5115	1.32529	0.149481	G2M	dE1	Distal Anterior
dE1_ACTACGAAGTTGCATC-1	10520	3572	1.74905	-0.0368341	G1	dE1	Connective
dE1_ACTACGACACTAGGCC-1	14958	5003	0.989437	0.286581	G2M	dE1	Distal Middle
dE1_ACTACGACACTCCACT-1	17759	5030	0.709499	-0.300789	S	dE1	Connective
dE1_ACTACGACAGCTGTGC-1	26918	6304	1.35968	0.542293	G2M	dE1	Connective
dE1_ACTACGAGTACGTAGG-1	17106	5093	1.51409	-0.0211755	S	dE1	Distal Anterior
dE1_ACTACGAGTATCTTCT-1	14331	4764	1.43744	-0.0626639	G1	dE1	Distal Middle
dE1_ACTACGAGTGGGTATG-1	27877	6342	1.48868	0.0448735	G2M	dE1	Distal Middle
dE1_ACTACGAGTGTTCAGT-1	14345	4366	2.0007	-0.165236	S	dE1	Proximal
dE1_ACTACGAGTTCCTACC-1	18701	5323	2.0801	-0.0129078	G1	dE1	Myoblasts
dE1_ACTACGATCACGGGAA-1	19736	5340	1.38326	-0.0680725	S	dE1	Distal Anterior
dE1_ACTACGATCATGCCGG-1	18193	5279	1.31919	0.011017	S	dE1	Distal Middle
dE1_ACTACGATCCCTAGGG-1	11106	4159	1.94489	-0.356184	G1	dE1	Connective
dE1_ACTACGATCGAAGTGG-1	12564	4265	1.56797	0.115995	G2M	dE1	Connective
dE1_ACTATCTAGGAGTATT-1	8893	3620	2.51884	-0.0308498	G1	dE1	Connective
dE1_ACTATCTAGGGCAAGG-1	8266	3332	2.39535	0.352289	G2M	dE1	Distal Middle
dE1_ACTATCTAGTATGACA-1	15775	4705	1.66086	-0.175673	S	dE1	Connective
dE1_ACTATCTGTGGCGCTT-1	8867	3613	2.436	-0.364259	G1	dE1	Chondrocytes
dE1_ACTATCTGTGGTCTGC-1	12675	4057	1.34911	-0.187672	S	dE1	Distal Middle
dE1_ACTATCTGTTACGTAC-1	21132	5663	1.14991	0.0299875	S	dE1	Distal Middle
dE1_ACTATCTGTTTGACAC-1	9311	3700	1.70766	0.348505	G2M	dE1	Connective
dE1_ACTATCTTCCGTGTCT-1	11278	4014	1.64923	0.170546	G2M	dE1	Central
dE1_ACTATCTTCGGAACTT-1	8920	3465	1.39013	0.0972511	G2M	dE1	Connective
dE1_ACTATGGAGATTACCC-1	10465	4194	1.65313	-0.286427	G1	dE1	Chondrocytes
dE1_ACTATGGAGCGCAATG-1	15511	5209	2.52079	0.67832	G2M	dE1	Chondrocytes
dE1_ACTATGGAGCTAGTTC-1	16937	5026	1.61186	0.398031	G2M	dE1	Connective
dE1_ACTATGGAGGCTTAGG-1	18164	5068	1.13411	0.544404	G2M	dE1	Distal Anterior
dE1_ACTATGGAGGTAGTAT-1	11036	4033	1.93911	-0.359452	G1	dE1	Connective
dE1_ACTATGGCAAAGCACG-1	22442	4139	2.75377	0.259996	G2M	dE1	Ectoderm
dE1_ACTATGGCAGACACAG-1	12807	4542	2.07699	-0.345404	G1	dE1	Chondrocytes
dE1_ACTATGGCATCTTAGG-1	20045	5465	1.10751	0.535896	G2M	dE1	Distal Posterior
dE1_ACTATGGCATGTGACT-1	22071	6210	1.90748	0.436363	G2M	dE1	Distal Anterior
dE1_ACTATGGGTCCCTGTT-1	12771	4581	1.88709	-0.399496	G1	dE1	Chondrocytes
dE1_ACTATGGGTGGATACG-1	11201	4034	1.58914	-0.236086	S	dE1	Proximal
dE1_ACTATGGTCCAGCCTT-1	10230	3956	2.23851	-0.361849	G1	dE1	Connective
dE1_ACTATGGTCGTAGGGA-1	7881	3160	2.01751	-0.334145	G1	dE1	Chondrocytes
dE1_ACTATGGTCTTGGTCC-1	18217	5253	1.38881	-0.0685487	S	dE1	Distal Middle
dE1_ACTATTCAGCTCTGTA-1	8601	3333	1.72073	-0.347663	S	dE1	Connective
dE1_ACTATTCCAGCACAGA-1	10500	3920	1.34286	0.483579	G2M	dE1	Connective
dE1_ACTATTCCAGGTTCCG-1	26209	6772	1.67881	0.0947003	G2M	dE1	Distal Posterior
dE1_ACTATTCCATGTGACT-1	16142	4322	1.79036	-0.161359	S	dE1	Myoblasts
dE1_ACTATTCGTACGTAGG-1	19640	5458	1.81772	-0.235954	G1	dE1	Distal Middle
dE1_ACTATTCGTGCTGATT-1	11939	4203	1.31502	-0.103641	G1	dE1	Chondrocytes
dE1_ACTATTCTCATTCACT-1	16117	4896	1.08581	-0.22076	S	dE1	Connective
dE1_ACTATTCTCGCATAGT-1	27071	6474	1.43696	0.15512	G2M	dE1	Distal Anterior
dE1_ACTATTCTCTCTCCGA-1	13344	4779	1.48381	-0.180337	S	dE1	Chondrocytes
dE1_ACTCCCAAGACTACGG-1	16491	4773	1.11576	0.0818642	G2M	dE1	Distal Middle
dE1_ACTCCCAAGCCTCATA-1	18425	5395	0.960651	0.0800766	S	dE1	Distal Anterior
dE1_ACTCCCAAGGACGCTA-1	9614	3840	1.80986	-0.338037	G1	dE1	Distal Middle
dE1_ACTCCCAAGTACAGCG-1	15482	5031	1.80209	0.136591	G2M	dE1	Distal Middle
dE1_ACTCCCAAGTCAACAA-1	20918	5671	1.00392	0.765493	G2M	dE1	Proximal
dE1_ACTCCCACAGAGCGTA-1	12921	4696	2.23667	0.162823	G2M	dE1	Chondrocytes
dE1_ACTCCCACATAGTCGT-1	10215	3822	1.64464	-0.0322978	S	dE1	Connective
dE1_ACTCCCACATCACGGC-1	21929	5444	0.79803	0.238435	G2M	dE1	Distal Anterior
dE1_ACTCCCACATGCCGAC-1	31630	6922	0.945305	0.527444	G2M	dE1	Distal Anterior
dE1_ACTCCCAGTACAACGG-1	44745	7981	2.17454	0.182728	G2M	dE1	Myoblasts
dE1_ACTCCCAGTTATCCAG-1	8785	3555	1.49118	-0.396064	G1	dE1	Chondrocytes
dE1_ACTCCCAGTTTACGTG-1	12367	4240	1.74658	-0.400038	G1	dE1	Chondrocytes
dE1_ACTCCCATCACCTCAC-1	15580	4925	1.32221	0.00365655	S	dE1	Connective
dE1_ACTCCCATCCACAGGC-1	17442	4890	1.15812	-0.0100828	S	dE1	Distal Middle
dE1_ACTCTCGAGACACACG-1	21455	5597	1.71988	0.337393	G2M	dE1	Distal Posterior
dE1_ACTCTCGAGCAAGTCG-1	11391	4075	1.57142	-0.054935	S	dE1	Distal Middle
dE1_ACTCTCGAGCAGGCAT-1	13240	4058	1.51057	-0.143972	S	dE1	Proximal
dE1_ACTCTCGAGTATGATG-1	10047	3864	2.19966	-0.271637	G1	dE1	Chondrocytes
dE1_ACTCTCGCACAACGTT-1	26303	6260	1.13675	0.539577	G2M	dE1	Distal Posterior
dE1_ACTCTCGCACATACGT-1	14485	4730	1.864	-0.192563	G1	dE1	Connective
dE1_ACTCTCGCACGAGGAT-1	12958	4225	1.58975	-0.273892	S	dE1	Connective
dE1_ACTCTCGCAGATCCAT-1	14745	4399	1.2411	0.103699	G2M	dE1	Connective
dE1_ACTCTCGCAGTAACGG-1	13449	4266	1.69529	0.607441	G2M	dE1	Proximal
dE1_ACTCTCGGTATAGGAT-1	11965	4223	1.86377	0.012653	S	dE1	Distal Middle
dE1_ACTCTCGGTCTGTAGT-1	25478	6016	1.21674	0.178932	G2M	dE1	Proximal
dE1_ACTCTCGGTCTGTCAA-1	10828	4045	2.23495	-0.105793	G1	dE1	Distal Middle
dE1_ACTCTCGTCAACGTGT-1	18576	5502	1.85185	0.672366	G2M	dE1	Chondrocytes
dE1_ACTCTCGTCTCCGAAA-1	12653	4087	1.40678	0.0189531	G2M	dE1	Distal Middle
dE1_ACTGATGAGGGTTAAT-1	8443	3191	2.21485	-0.227217	G1	dE1	Connective
dE1_ACTGATGCAACAACAA-1	41736	7871	1.26749	0.486193	G2M	dE1	Connective
dE1_ACTGATGCAGCTTCCT-1	15420	5076	1.27756	-0.31276	G1	dE1	Chondrocytes
dE1_ACTGATGCAGTTACCA-1	8641	3383	1.72434	0.115776	G2M	dE1	Connective
dE1_ACTGATGGTCCCTGTT-1	17014	5270	1.15199	0.240407	G2M	dE1	Chondrocytes
dE1_ACTGATGTCAAAGAAC-1	23894	6336	1.25555	0.343387	G2M	dE1	Distal Anterior
dE1_ACTGATGTCAGTCATG-1	21771	5724	1.23559	-0.189871	S	dE1	Distal Middle
dE1_ACTGATGTCCCGAAAT-1	34995	6909	1.37734	0.272443	G2M	dE1	Myoblasts
dE1_ACTGATGTCGCCAACG-1	10665	4120	1.39709	-0.428816	G1	dE1	Chondrocytes
dE1_ACTGCAAAGACCAACG-1	27883	6835	1.3987	-0.117545	G1	dE1	Proximal
dE1_ACTGCAAAGTGAATAC-1	16046	5146	1.72629	0.260652	G2M	dE1	Distal Posterior
dE1_ACTGCAACAAGTGACG-1	11893	4137	2.16934	-0.381223	G1	dE1	Connective
dE1_ACTGCAACAATTGAAG-1	10728	4025	1.96682	-0.433647	G1	dE1	Distal Middle
dE1_ACTGCAACAGAAGTGC-1	25999	6452	1.53852	-0.0723752	S	dE1	Connective
dE1_ACTGCAACATAATGAG-1	12220	4167	1.82488	-0.0376673	S	dE1	Distal Middle
dE1_ACTGCAACATATGCGT-1	27581	6464	1.22548	0.000382566	S	dE1	Distal Anterior
dE1_ACTGCAAGTACAAAGT-1	15244	4767	1.26607	0.0224565	G2M	dE1	Distal Middle
dE1_ACTGCAAGTAGACGTG-1	12125	4220	1.88041	-0.355084	G1	dE1	Connective
dE1_ACTGCAAGTAGTCTTG-1	26051	6233	1.60454	0.00440136	S	dE1	Proximal
dE1_ACTGCAAGTATCATGC-1	9176	3903	2.27768	-0.408528	G1	dE1	Connective
dE1_ACTGCAAGTCGTCAGC-1	14440	4778	2.07756	0.139482	G2M	dE1	Proximal
dE1_ACTGCAAGTCTGTGCG-1	31383	6681	1.25227	0.215303	G2M	dE1	Distal Anterior
dE1_ACTGCAAGTGGATGAC-1	7549	3218	1.96052	-0.350636	G1	dE1	Chondrocytes
dE1_ACTGCAATCAAGCCAT-1	22013	5365	0.731386	0.312897	G2M	dE1	Distal Anterior
dE1_ACTGCAATCACGAACT-1	22455	6049	1.90158	0.596386	G2M	dE1	Distal Anterior
dE1_ACTGCAATCCATCGTC-1	12270	4372	2.18419	-0.333942	S	dE1	Proximal
dE1_ACTGCAATCCATTGGA-1	22567	5272	1.51549	-0.0504735	S	dE1	Myoblasts
dE1_ACTGCAATCGTGCTCT-1	17928	5105	1.45025	0.092462	S	dE1	Proximal
dE1_ACTGCAATCTGCTCTG-1	12079	4384	1.76339	-0.182621	G1	dE1	Distal Middle
dE1_ACTGCAATCTGGGCAC-1	10714	3685	1.4187	0.0076708	G2M	dE1	Connective
dE1_ACTGTCCAGAGCATAT-1	21368	4343	0.716024	0.36553	G2M	dE1	Immune cells
dE1_ACTGTCCAGAGCATTA-1	34083	7213	2.03621	-0.00808115	S	dE1	Myoblasts
dE1_ACTGTCCAGAGTGTGC-1	10315	3641	2.55938	-0.304685	G1	dE1	Ectoderm
dE1_ACTGTCCAGCATGCAG-1	7459	3122	1.68923	-0.299728	G1	dE1	Chondrocytes
dE1_ACTGTCCAGCGTGCTC-1	13716	4417	1.35608	-0.241052	S	dE1	Distal Middle
dE1_ACTGTCCAGCGTTGTT-1	20789	5586	1.66915	0.395359	G2M	dE1	Distal Anterior
dE1_ACTGTCCAGGACGCAT-1	13603	4553	2.02161	-0.428424	G1	dE1	Connective
dE1_ACTGTCCAGGCAATGC-1	16399	4821	1.25617	-0.186401	S	dE1	Distal Middle
dE1_ACTGTCCAGGTTGGTG-1	8607	3521	2.47473	-0.416181	G1	dE1	Chondrocytes
dE1_ACTGTCCAGTGTCATC-1	25560	6517	1.71753	-0.44269	G1	dE1	Connective
dE1_ACTGTCCCAATCGCAT-1	14017	4730	1.1058	-0.252972	G1	dE1	Distal Middle
dE1_ACTGTCCCAGACCCGT-1	12520	4288	1.20607	-0.319021	G1	dE1	Connective
dE1_ACTGTCCCAGCAGAAC-1	46218	7935	1.21165	0.203604	G2M	dE1	Distal Posterior
dE1_ACTGTCCCAGGTACGA-1	16002	5181	1.33108	0.069091	G2M	dE1	Distal Middle
dE1_ACTGTCCCAGTAGATA-1	18293	5282	1.88597	0.516482	G2M	dE1	Distal Anterior
dE1_ACTGTCCCATACTGAC-1	20747	5761	1.22427	-0.111959	S	dE1	Distal Anterior
dE1_ACTGTCCGTAACACGG-1	21308	5549	1.45016	-0.088343	S	dE1	Distal Middle
dE1_ACTGTCCGTATCCTTT-1	19490	5549	1.27245	-0.17814	S	dE1	Connective
dE1_ACTGTCCGTCAACGCC-1	16036	5120	1.34073	-0.463709	G1	dE1	Connective
dE1_ACTGTCCGTCTTACTT-1	17690	5026	1.53759	-0.150693	S	dE1	Distal Middle
dE1_ACTGTCCGTCTTTATC-1	11594	4365	2.20804	0.41992	G2M	dE1	Chondrocytes
dE1_ACTGTCCGTTTGAACC-1	18567	5393	1.15258	-0.232226	S	dE1	Distal Middle
dE1_ACTGTCCTCCTACCAC-1	19768	5849	1.21408	0.0501164	S	dE1	Chondrocytes
dE1_ACTGTCCTCTGGACCG-1	13049	4266	1.15718	-0.0128006	G1	dE1	Chondrocytes
dE1_ACTGTGAAGAATCGTA-1	12303	4310	1.97513	-0.218743	S	dE1	Connective
dE1_ACTGTGAAGAATTCAG-1	15743	5085	4.31938	0.257716	G2M	dE1	Connective
dE1_ACTGTGAAGACCGCCT-1	20251	5486	1.51104	-0.143669	S	dE1	Distal Anterior
dE1_ACTGTGAAGATTCGAA-1	19126	4933	1.14504	0.106866	G2M	dE1	Distal Middle
dE1_ACTGTGAAGTATCCTG-1	16972	5113	1.59086	-0.150339	S	dE1	Connective
dE1_ACTGTGACAAATCGTC-1	18948	5527	1.75744	0.456299	G2M	dE1	Distal Anterior
dE1_ACTGTGACAAGACAAT-1	20175	5755	1.29368	0.498831	G2M	dE1	Distal Posterior
dE1_ACTGTGACACGCAAAG-1	10635	3804	1.63611	-0.0457598	G1	dE1	Distal Middle
dE1_ACTGTGACACTCAAGT-1	13980	4542	2.0887	0.00363729	S	dE1	Connective
dE1_ACTGTGACAGACCATT-1	10834	3692	1.13531	-0.207029	G1	dE1	Connective
dE1_ACTGTGACAGCTGAGA-1	30603	6581	0.924746	0.0931334	G2M	dE1	Proximal
dE1_ACTGTGAGTGAGGAAA-1	12031	4181	2.13615	-0.276499	S	dE1	Distal Middle
dE1_ACTGTGAGTGTATCCA-1	17141	4767	1.33598	-0.0550863	S	dE1	Distal Middle
dE1_ACTGTGAGTTACCTTT-1	9590	3840	2.01251	0.116248	G2M	dE1	Connective
dE1_ACTGTGAGTTATCTTC-1	19024	5505	1.44554	0.480087	G2M	dE1	Distal Anterior
dE1_ACTGTGAGTTGTTTGG-1	13440	4509	1.3244	-0.074468	S	dE1	Distal Middle
dE1_ACTGTGAGTTTCGATG-1	7563	2610	0.0661113	0.317644	G2M	dE1	Distal Middle
dE1_ACTGTGATCAAGCCCG-1	16600	4944	1.28313	0.365674	G2M	dE1	Chondrocytes
dE1_ACTGTGATCACCACAA-1	21658	5967	1.36208	-0.0422246	S	dE1	Distal Middle
dE1_ACTGTGATCCATTCAT-1	34135	7381	1.63469	-0.00236068	S	dE1	Chondrocytes
dE1_ACTGTGATCCGAGAAG-1	14551	4516	1.49131	0.0661403	G2M	dE1	Chondrocytes
dE1_ACTGTGATCTATTGTC-1	17724	5256	2.64049	0.325024	G2M	dE1	Distal Anterior
dE1_ACTGTGATCTCTGACC-1	15300	4919	1.50327	0.099737	S	dE1	Distal Posterior
dE1_ACTTAGGAGCACTCGC-1	28605	6496	1.14665	0.0447833	S	dE1	Connective
dE1_ACTTAGGAGCAGGGAG-1	35569	5965	0.753465	0.422044	G2M	dE1	HSCs
dE1_ACTTAGGAGGTGCTGA-1	17025	4947	1.82673	-0.0383658	S	dE1	Distal Anterior
dE1_ACTTAGGAGTCATACC-1	10870	4130	1.20515	-0.30133	G1	dE1	Chondrocytes
dE1_ACTTAGGCACCAGTTA-1	16423	4955	1.22389	-0.154697	S	dE1	Distal Middle
dE1_ACTTAGGCACCTGCTT-1	15624	4948	1.39529	0.11015	G2M	dE1	Central
dE1_ACTTAGGCACTCACTC-1	14802	4839	1.8511	-0.443474	G1	dE1	Chondrocytes
dE1_ACTTAGGCAGCCTATA-1	24400	6031	1.20902	0.227071	G2M	dE1	Connective
dE1_ACTTAGGGTCCAGCGT-1	15439	4682	1.6128	0.237768	G2M	dE1	Proximal
dE1_ACTTAGGGTCCGATCG-1	15856	4846	2.04339	-0.0766519	S	dE1	Central
dE1_ACTTAGGGTGAGTCAG-1	8672	3532	2.64068	0.195981	G2M	dE1	Chondrocytes
dE1_ACTTAGGGTGTCCCTT-1	21381	5649	1.37973	-0.232006	G1	dE1	Chondrocytes
dE1_ACTTAGGTCAAGCTGT-1	42186	7628	1.08804	0.310551	G2M	dE1	Distal Posterior
dE1_ACTTAGGTCAATGTCG-1	21839	5841	1.13558	0.223698	G2M	dE1	Distal Anterior
dE1_ACTTAGGTCACGGGCT-1	26316	6495	1.57319	-0.20032	S	dE1	Distal Middle
dE1_ACTTATCAGAAGGATG-1	13546	4256	2.163	-0.170668	S	dE1	Central
dE1_ACTTATCAGCAAATCA-1	9261	3697	1.47932	-0.378351	G1	dE1	Chondrocytes
dE1_ACTTATCAGCTAAATG-1	14349	4848	1.29626	-0.30594	S	dE1	Distal Middle
dE1_ACTTATCAGCTGAAGC-1	9551	3732	1.79039	-0.363333	G1	dE1	Chondrocytes
dE1_ACTTATCAGGCTAACG-1	10188	3809	1.80605	-0.148065	G1	dE1	Connective
dE1_ACTTATCAGGTCACAG-1	14107	4359	1.29014	-0.0904379	S	dE1	Connective
dE1_ACTTATCCAAATCAAG-1	18061	5239	1.18487	0.0861765	S	dE1	Connective
dE1_ACTTATCCAACCGTGC-1	28624	6842	0.988681	-0.012289	G1	dE1	Chondrocytes
dE1_ACTTATCCAAGTTGGG-1	27614	6786	1.58253	-0.128585	G1	dE1	Distal Posterior
dE1_ACTTATCCACCTCAGG-1	18840	5058	1.10403	-0.00494608	G1	dE1	Ectoderm
dE1_ACTTATCCACGTAACT-1	13695	4766	1.58452	-0.174186	G1	dE1	Connective
dE1_ACTTATCCATTGCTGA-1	20575	5725	1.32199	0.038298	G2M	dE1	Distal Anterior
dE1_ACTTATCGTACGACAG-1	16160	4859	1.33045	0.0273396	S	dE1	Distal Anterior
dE1_ACTTATCGTCTAGTGT-1	11354	4006	1.82315	-0.00203639	S	dE1	Connective
dE1_ACTTATCGTGAGGCAT-1	8431	3581	2.75175	-0.403835	G1	dE1	Connective
dE1_ACTTATCGTTTACCTT-1	14173	4670	1.82036	-0.320963	G1	dE1	Connective
dE1_ACTTATCTCCTCAGAA-1	16926	5215	1.28796	0.271617	G2M	dE1	Distal Anterior
dE1_ACTTATCTCGCCTAGG-1	17304	5549	1.51988	0.165036	G2M	dE1	Distal Middle
dE1_ACTTCCGAGAATCGAT-1	7342	3142	1.25306	-0.151287	G1	dE1	Connective
dE1_ACTTCCGAGATTCGCT-1	7061	3252	1.62866	0.0510138	G2M	dE1	Chondrocytes
dE1_ACTTCCGAGCCGGATA-1	21490	5989	1.73104	0.414868	G2M	dE1	Distal Anterior
dE1_ACTTCCGAGGCTCTCG-1	24495	6223	1.64115	0.448157	G2M	dE1	Connective
dE1_ACTTCCGCAACCACGC-1	39956	7721	0.943538	0.216941	G2M	dE1	Distal Posterior
dE1_ACTTCCGCACGGTGTC-1	25422	6139	2.13201	0.416992	G2M	dE1	Distal Anterior
dE1_ACTTCCGGTCACAATC-1	10972	3899	1.78637	-0.0587436	G1	dE1	Connective
dE1_ACTTCCGGTCAGGTAG-1	17105	5205	1.4791	0.0943299	G2M	dE1	Chondrocytes
dE1_ACTTCCGGTCATCCGG-1	10551	3980	2.11354	-0.453258	G1	dE1	Chondrocytes
dE1_ACTTCCGGTCTGCCTT-1	15273	4990	1.29641	0.270366	G2M	dE1	Connective
dE1_ACTTCCGGTGTGATGG-1	11777	4373	2.64074	-0.204783	S	dE1	Distal Middle
dE1_ACTTCCGGTTAGGGTG-1	13881	4574	1.89468	-0.144436	S	dE1	Distal Middle
dE1_ACTTCCGGTTCAATCG-1	9333	3716	2.10008	-0.441526	G1	dE1	Connective
dE1_ACTTCCGTCATCTCTA-1	22347	5920	1.24849	0.547949	G2M	dE1	Connective
dE1_ACTTCCGTCGTAGTGT-1	18247	5054	0.904258	0.16217	G2M	dE1	Distal Anterior
dE1_ACTTCCGTCTGACCCT-1	7557	3224	1.6144	-0.436873	G1	dE1	Chondrocytes
dE1_ACTTCGCAGCCGTTGC-1	18370	5475	1.66576	0.380205	G2M	dE1	Distal Anterior
dE1_ACTTCGCAGCGGTAAC-1	14936	4358	1.406	-0.325947	G1	dE1	HSCs
dE1_ACTTCGCAGGAGCTGT-1	9615	3840	2.5273	-0.447209	G1	dE1	Chondrocytes
dE1_ACTTCGCAGGTCTGGA-1	21563	6010	1.66489	0.538458	G2M	dE1	Distal Anterior
dE1_ACTTCGCAGGTTGCCC-1	11497	3810	0.365313	0.526611	G2M	dE1	Distal Anterior
dE1_ACTTCGCAGTCCCGGT-1	14992	4509	1.19397	-0.0562523	S	dE1	Distal Middle
dE1_ACTTCGCCACCTCTGT-1	24171	6168	1.12118	0.602869	G2M	dE1	Connective
dE1_ACTTCGCCATACAGCT-1	9965	3922	1.37481	0.201139	G2M	dE1	Chondrocytes
dE1_ACTTCGCGTATCGCAT-1	12665	4302	1.51599	0.102444	G2M	dE1	Central
dE1_ACTTCGCGTCGCTTGG-1	6888	3203	4.48606	0.331552	G2M	dE1	HSCs
dE1_ACTTCGCGTGAATAAC-1	13339	4445	1.79924	-0.155014	S	dE1	Distal Middle
dE1_ACTTCGCTCACAACCA-1	16537	5092	1.02195	-0.203014	S	dE1	Connective
dE1_ACTTCGCTCAGCGGAA-1	34323	7306	1.24115	0.0786752	G2M	dE1	Distal Posterior
dE1_ACTTCGCTCAGGGTAG-1	22968	6192	1.60223	-0.246858	G1	dE1	Proximal
dE1_ACTTCGCTCCCGTGAG-1	16623	5019	1.76863	0.337802	G2M	dE1	Distal Anterior
dE1_ACTTCGCTCTATGTGG-1	18444	5378	1.52353	0.00787899	S	dE1	Distal Middle
dE1_ACTTCGCTCTGCTCTG-1	33028	7141	1.64406	-0.21421	S	dE1	Myoblasts
dE1_ACTTTCAAGGCACAAC-1	16211	4928	1.2584	-0.0100504	S	dE1	Distal Middle
dE1_ACTTTCAAGTGTTCAC-1	22824	6090	1.31002	0.324637	G2M	dE1	Proximal
dE1_ACTTTCAAGTTTGAGA-1	12734	3985	1.33501	0.250227	G2M	dE1	Distal Middle
dE1_ACTTTCACATAGAATG-1	16143	5124	1.37521	-0.120844	S	dE1	Distal Anterior
dE1_ACTTTCACATCGATCA-1	13478	4333	1.49874	0.00524802	G2M	dE1	Connective
dE1_ACTTTCACATGTGCTA-1	37126	7572	1.01815	0.0406374	S	dE1	Proximal
dE1_ACTTTCAGTAACATGA-1	10992	4010	1.71943	-0.288024	S	dE1	Chondrocytes
dE1_ACTTTCAGTACAGTCT-1	18601	5648	1.5268	0.34111	G2M	dE1	Proximal
dE1_ACTTTCAGTACCCACG-1	18462	5279	1.60871	0.553689	G2M	dE1	Proximal
dE1_ACTTTCAGTGCGGATA-1	17843	4709	0.991986	0.0331194	G2M	dE1	Distal Middle
dE1_ACTTTCAGTTGTTGTG-1	7824	3276	2.83742	-0.336174	G1	dE1	Chondrocytes
dE1_ACTTTCATCACTCTTA-1	24666	6316	1.00949	0.551042	G2M	dE1	Distal Anterior
dE1_ACTTTCATCAGTGCGC-1	23124	6030	0.985989	0.533527	G2M	dE1	Distal Anterior
dE1_ACTTTCATCCATACAG-1	35254	7282	1.07789	0.569016	G2M	dE1	Connective
dE1_ACTTTCATCCCAACTC-1	34178	7532	1.14694	0.258439	G2M	dE1	Chondrocytes
dE1_ACTTTCATCCTCGCAT-1	14083	4866	1.33494	-0.336412	S	dE1	Distal Middle
dE1_ACTTTCATCCTGGTCT-1	15919	5134	1.36315	0.216558	G2M	dE1	Distal Anterior
dE1_ACTTTCATCGTAACTG-1	40650	7768	1.24231	-0.134397	S	dE1	Distal Posterior
dE1_ACTTTCATCTGCCCTA-1	27894	6872	2.04704	-0.460769	G1	dE1	Chondrocytes
dE1_ACTTTCATCTTCGTGC-1	12773	4538	2.24693	-0.380611	G1	dE1	Distal Middle
dE1_ACTTTGTAGACTCTAC-1	16365	4981	1.85762	0.408101	G2M	dE1	Proximal
dE1_ACTTTGTAGCAGGGAG-1	7737	3096	1.58976	0.169074	G2M	dE1	Connective
dE1_ACTTTGTAGCGCCCAT-1	10666	4218	2.14701	-0.134085	G1	dE1	Connective
dE1_ACTTTGTAGGCGAAGG-1	33942	6770	1.4348	-0.251647	G1	dE1	Ectoderm
dE1_ACTTTGTAGGTCACTT-1	10225	3832	3.12958	-0.340632	G1	dE1	Connective
dE1_ACTTTGTCAATAACGA-1	16244	4772	1.3605	0.224425	G2M	dE1	Distal Anterior
dE1_ACTTTGTCATCGAGCC-1	12051	4368	0.896191	0.297986	G2M	dE1	Chondrocytes
dE1_ACTTTGTGTATCCCTC-1	30028	6771	1.37538	-0.0701023	G1	dE1	HSCs
dE1_ACTTTGTGTCCCGCAA-1	15764	4719	1.35118	-0.203825	G1	dE1	HSCs
dE1_ACTTTGTGTCTGTAGT-1	6703	2850	2.52126	-0.380721	G1	dE1	Chondrocytes
dE1_ACTTTGTGTCTTTCTA-1	13009	4284	1.54508	-0.102263	S	dE1	Connective
dE1_ACTTTGTTCAGACCCG-1	7191	3191	2.50313	-0.391237	G1	dE1	Chondrocytes
dE1_ACTTTGTTCAGCAGAG-1	25915	6225	1.59753	-0.28146	S	dE1	Ectoderm
dE1_ACTTTGTTCATTTCCA-1	15160	4667	0.831135	0.186912	G2M	dE1	Connective
dE1_ACTTTGTTCCATCAGA-1	13896	4506	1.26655	-0.218935	S	dE1	Connective
dE1_ACTTTGTTCCCGATCT-1	13277	4708	1.97334	-0.316098	S	dE1	Distal Middle
dE1_ACTTTGTTCGATACAC-1	11967	3948	1.32865	-0.357488	S	dE1	Connective
dE1_ACTTTGTTCGTGCACG-1	19263	5624	1.55739	0.0986479	G2M	dE1	Distal Anterior
dE1_ACTTTGTTCTTTACAC-1	24539	6258	0.904682	-0.216574	S	dE1	Connective
dE1_AGAAATGAGAATTCAG-1	14397	4775	1.45169	-0.0213339	S	dE1	Distal Anterior
dE1_AGAAATGAGTTGTAAG-1	14504	4772	2.00634	-0.115659	S	dE1	Distal Anterior
dE1_AGAAATGCAAAGGTTA-1	15094	4887	2.0803	-0.184265	S	dE1	Ectoderm
dE1_AGAAATGCAACATCGT-1	21628	5668	1.37784	-0.0259395	S	dE1	Distal Middle
dE1_AGAAATGCAGCTGGTC-1	7465	3144	2.66577	0.482653	G2M	dE1	Proximal
dE1_AGAAATGCAGCTTTGA-1	18132	5167	1.74278	-0.181648	S	dE1	Distal Middle
dE1_AGAAATGCAGTGTATC-1	12741	4340	1.54619	-0.275068	S	dE1	Distal Middle
dE1_AGAAATGGTATCGATC-1	18580	5418	2.05597	0.676878	G2M	dE1	Proximal
dE1_AGAAATGGTCACCGAC-1	17271	4835	1.59805	-0.0435877	S	dE1	Distal Middle
dE1_AGAAATGGTGCAGGAT-1	15596	4932	1.79533	-0.108199	S	dE1	Distal Middle
dE1_AGAAATGGTGGGTATG-1	23604	6084	1.54211	-0.178508	S	dE1	Chondrocytes
dE1_AGAAATGGTTAACAGA-1	9515	3705	1.58697	-0.198038	G1	dE1	Distal Middle
dE1_AGAAATGGTTACGGAG-1	16744	4463	0.997372	-0.118747	S	dE1	Central
dE1_AGAAATGTCATTACCT-1	18623	5465	1.04172	-0.124837	S	dE1	Distal Anterior
dE1_AGAAATGTCCATCTAT-1	29214	6248	1.10221	0.278839	G2M	dE1	Myoblasts
dE1_AGAAATGTCCTCACTG-1	21367	5656	0.978144	-0.132615	S	dE1	Distal Middle
dE1_AGAAATGTCGGTAAGG-1	23149	5558	1.70634	0.0164334	S	dE1	Distal Middle
dE1_AGAAATGTCTCGACCT-1	21943	5469	1.08919	0.432843	G2M	dE1	Distal Anterior
dE1_AGAACAAAGAATAGTC-1	18640	5475	1.48605	0.514563	G2M	dE1	Distal Anterior
dE1_AGAACAAAGAGTCCGA-1	9650	3748	1.63731	0.236556	G2M	dE1	Central
dE1_AGAACAAAGGATCACG-1	15724	4353	1.01755	-0.0839683	S	dE1	Distal Middle
dE1_AGAACAAAGTGTAGTA-1	15071	4772	1.92423	0.0807207	G2M	dE1	Distal Posterior
dE1_AGAACAACAGGAATCG-1	19090	5160	1.22577	0.306254	G2M	dE1	Distal Posterior
dE1_AGAACAACATCAGCGC-1	19485	5431	1.3087	0.401465	G2M	dE1	Connective
dE1_AGAACAAGTCGTGCCA-1	11050	4035	1.38462	0.155576	G2M	dE1	Proximal
dE1_AGAACAAGTGATCATC-1	9777	3897	2.78204	0.0391158	G2M	dE1	Distal Middle
dE1_AGAACAATCAGCCCAG-1	23489	6012	0.868492	-0.148238	G1	dE1	Proximal
dE1_AGAACAATCCCGTGTT-1	16986	5384	1.58954	-0.369002	S	dE1	Distal Middle
dE1_AGAACAATCCGTATGA-1	8769	3398	1.44828	-0.266869	G1	dE1	Connective
dE1_AGAACAATCGGCATTA-1	19378	5015	1.07338	-0.00476172	G1	dE1	Connective
dE1_AGAACAATCGTCTACC-1	19345	5436	0.909796	0.228822	G2M	dE1	Connective
dE1_AGAACAATCTTTGGAG-1	28635	6672	1.19434	0.272086	G2M	dE1	Connective
dE1_AGAACCTAGGTAGATT-1	10966	4184	1.11253	-0.321296	S	dE1	Chondrocytes
dE1_AGAACCTCACTCACTC-1	24600	6286	1.60163	0.418167	G2M	dE1	Chondrocytes
dE1_AGAACCTCAGAAACCG-1	31024	7057	1.26676	-0.263351	G1	dE1	Distal Posterior
dE1_AGAACCTCAGATACCT-1	9810	3786	1.64118	-0.47461	G1	dE1	Connective
dE1_AGAACCTCAGGGCTTC-1	9049	3414	1.735	-0.172813	G1	dE1	Chondrocytes
dE1_AGAACCTGTACACGTT-1	12016	4085	1.69774	-0.266734	S	dE1	Distal Middle
dE1_AGAACCTGTCCAACGC-1	17685	5137	1.03478	0.0361749	S	dE1	Distal Middle
dE1_AGAACCTGTCGTACTA-1	18134	5105	1.99625	-0.0105076	S	dE1	Distal Middle
dE1_AGAACCTGTCTTGGTA-1	15442	5043	1.51535	-0.220419	G1	dE1	Distal Middle
dE1_AGAACCTGTGTTGCCG-1	19959	5572	1.99409	0.0745872	S	dE1	Distal Anterior
dE1_AGAACCTTCGACGCTG-1	33786	7247	1.39407	-0.180269	S	dE1	Distal Anterior
dE1_AGAACCTTCTGTGCAA-1	13997	4673	1.69322	-0.0961845	S	dE1	Chondrocytes
dE1_AGAAGCGAGAGGACTC-1	13585	4459	2.03901	0.299095	G2M	dE1	Proximal
dE1_AGAAGCGAGATAACGT-1	15016	4445	1.29196	-0.0724218	S	dE1	Distal Middle
dE1_AGAAGCGAGCAACCAG-1	13672	4376	1.39702	0.094442	G2M	dE1	Distal Middle
dE1_AGAAGCGAGGCCCGTT-1	18025	5118	1.69764	-0.0438263	S	dE1	Distal Anterior
dE1_AGAAGCGAGTAAATGC-1	12202	3823	1.28667	-0.0557405	S	dE1	Proximal
dE1_AGAAGCGCAACACGAG-1	29265	6888	2.68922	0.251043	G2M	dE1	Chondrocytes
dE1_AGAAGCGCACAAAGCG-1	26524	6131	1.53823	0.318196	G2M	dE1	Distal Posterior
dE1_AGAAGCGCACCGTGGT-1	18818	4813	1.57828	-0.0377644	S	dE1	Immune cells
dE1_AGAAGCGCATCGGTTA-1	6773	2919	2.14085	0.199724	G2M	dE1	Distal Middle
dE1_AGAAGCGCATGCAGCC-1	15625	4731	1.3952	0.113349	G2M	dE1	Connective
dE1_AGAAGCGCATTCTGTT-1	22131	5815	1.96557	0.458499	G2M	dE1	Proximal
dE1_AGAAGCGGTACCAGAG-1	11981	4054	1.67766	0.117399	G2M	dE1	Connective
dE1_AGAAGCGGTAGACGGT-1	37720	6660	1.50848	0.18083	G2M	dE1	Myoblasts
dE1_AGAAGCGGTATCACCA-1	12180	4235	1.33826	0.258204	G2M	dE1	Distal Anterior
dE1_AGAAGCGGTCAAAGCG-1	23379	5636	1.52273	0.141961	G2M	dE1	Distal Posterior
dE1_AGAAGCGGTCAACATC-1	14576	4570	1.48189	0.0552962	S	dE1	Proximal
dE1_AGAAGCGGTGATAGAT-1	11722	4215	2.26924	0.22975	G2M	dE1	Distal Anterior
dE1_AGAAGCGGTGGTGATG-1	10498	3952	2.18137	-0.373124	G1	dE1	Connective
dE1_AGAAGCGGTGTAAATG-1	19240	5221	1.78274	-0.0516949	S	dE1	Distal Anterior
dE1_AGAAGCGGTGTACATC-1	28785	6996	1.59805	0.361657	G2M	dE1	Chondrocytes
dE1_AGAAGCGGTTCATCTT-1	12100	4379	1.86777	-0.311009	G1	dE1	Proximal
dE1_AGAAGCGGTTGCACGC-1	16375	4943	1.21527	-0.0640624	S	dE1	Central
dE1_AGAAGCGGTTGTCCCT-1	10091	3943	2.7252	0.256898	G2M	dE1	Chondrocytes
dE1_AGAAGCGTCACTGTTT-1	11547	4325	2.5288	-0.0433289	S	dE1	Distal Middle
dE1_AGAAGCGTCGACCACG-1	10783	3688	2.16081	0.508278	G2M	dE1	Distal Posterior
dE1_AGAAGCGTCTCCACTG-1	29259	6621	1.23381	0.204477	G2M	dE1	Proximal
dE1_AGAAGCGTCTTGGAAC-1	12571	4160	1.59892	-0.162228	S	dE1	Distal Middle
dE1_AGAAGTAAGAGGTTTA-1	10810	3817	1.11008	-0.0142132	S	dE1	Connective
dE1_AGAAGTAAGCACTAAA-1	14368	4380	1.24582	0.564419	G2M	dE1	Connective
dE1_AGAAGTAAGCTGTTCA-1	14999	4464	1.66678	-0.121729	S	dE1	Connective
dE1_AGAAGTAAGTAGTGCG-1	14796	4352	1.47337	-0.118761	S	dE1	Proximal
dE1_AGAAGTACACATTGTG-1	12794	4502	1.41473	0.0161207	S	dE1	Chondrocytes
dE1_AGAAGTACATTGACCA-1	11032	4029	1.84917	-0.0908353	G1	dE1	Connective
dE1_AGAAGTAGTAATACCC-1	20271	5589	1.58848	0.022884	S	dE1	Distal Anterior
dE1_AGAAGTATCACGGTCG-1	24566	6113	1.25784	0.282155	G2M	dE1	Distal Posterior
dE1_AGAAGTATCGATTGAC-1	11039	4133	1.8027	0.0699259	G2M	dE1	Chondrocytes
dE1_AGAAGTATCTGTAAGC-1	14280	4489	1.46359	-0.204891	S	dE1	Connective
dE1_AGACAAAAGCAAATGT-1	12474	4263	1.8278	-0.278476	S	dE1	Distal Middle
dE1_AGACAAAAGCTGAGCA-1	9738	3517	1.61224	-0.14011	S	dE1	Connective
dE1_AGACAAAAGTATCTGC-1	20664	5771	1.71312	0.44809	G2M	dE1	Distal Anterior
dE1_AGACAAACAACGACAG-1	16976	4812	1.14868	-0.106525	S	dE1	Central
dE1_AGACAAACAGCTGAGA-1	16731	4916	1.78112	-0.195692	S	dE1	Distal Middle
dE1_AGACAAACATGCAGCC-1	18924	5550	1.30522	-0.326234	S	dE1	Connective
dE1_AGACAAAGTCCTGTTC-1	11855	3669	1.16407	-0.173036	S	dE1	Central
dE1_AGACAAAGTGGATCAG-1	17313	5007	1.8541	0.192178	G2M	dE1	Distal Posterior
dE1_AGACAAAGTGGCACTC-1	34321	6631	0.952769	0.185955	G2M	dE1	Distal Anterior
dE1_AGACAAAGTGGGTATG-1	21608	5326	1.40226	0.432769	G2M	dE1	Distal Posterior
dE1_AGACAAAGTTGAAGTA-1	20201	5416	1.36627	-0.0292198	G1	dE1	Connective
dE1_AGACAAAGTTGTATGC-1	15681	4891	1.86213	-0.0911474	S	dE1	Distal Middle
dE1_AGACAAATCCAGTTCC-1	15729	4977	2.19976	-0.363513	G1	dE1	Connective
dE1_AGACAAATCCTCTCGA-1	18183	5078	0.780949	0.662078	G2M	dE1	Proximal
dE1_AGACAAATCTCTAGGA-1	11253	3988	1.52848	0.0213676	S	dE1	Proximal
dE1_AGACACTAGAATCCCT-1	22717	5914	1.63754	-0.0231683	S	dE1	Ectoderm
dE1_AGACACTAGATGGTCG-1	10831	3828	1.77269	-0.276819	S	dE1	Chondrocytes
dE1_AGACACTAGCGTCAGA-1	33006	6977	1.35733	0.227643	G2M	dE1	Chondrocytes
dE1_AGACACTAGGTGCTTT-1	8594	3496	1.80358	0.220159	G2M	dE1	Connective
dE1_AGACACTCACGAAGAC-1	11769	4001	1.0961	0.542859	G2M	dE1	Connective
dE1_AGACACTCAGGCGATA-1	17304	5473	2.09778	0.187348	G2M	dE1	Distal Anterior
dE1_AGACACTCATATACCG-1	18222	5252	1.2238	0.0335279	S	dE1	Distal Anterior
dE1_AGACACTCATCTAACG-1	17958	5340	1.95456	-0.087469	S	dE1	Distal Anterior
dE1_AGACACTCATCTCGTC-1	17330	5009	1.42527	-0.289329	S	dE1	Connective
dE1_AGACACTGTCGGATTT-1	29281	6473	1.22947	-0.250982	S	dE1	Distal Posterior
dE1_AGACACTGTTGCTCAA-1	14453	4631	1.63288	0.343692	G2M	dE1	Proximal
dE1_AGACACTTCACCTACC-1	12256	4488	1.52578	-0.389564	G1	dE1	Chondrocytes
dE1_AGACACTTCCCGTAAA-1	12321	4084	1.00641	-0.182438	G1	dE1	Distal Middle
dE1_AGACACTTCGAGTGGA-1	15719	4679	1.42503	0.00721527	S	dE1	Distal Middle
dE1_AGACACTTCGCAATGT-1	22373	5808	1.35431	-0.160462	S	dE1	Distal Anterior
dE1_AGACACTTCGCTTACC-1	42166	7505	1.05535	0.000297895	S	dE1	Ectoderm
dE1_AGACACTTCTACACTT-1	21795	5852	1.17917	0.539466	G2M	dE1	Connective
dE1_AGACAGGCAAACTCGT-1	16041	4778	1.64578	0.102204	G2M	dE1	Distal Anterior
dE1_AGACAGGCAAATCGTC-1	16732	4925	1.61965	-0.200724	S	dE1	Distal Middle
dE1_AGACAGGCACAGTGAG-1	8720	3560	4.61009	-0.181014	G1	dE1	Chondrocytes
dE1_AGACAGGCACATATCG-1	14173	4682	1.72158	0.189014	G2M	dE1	Distal Middle
dE1_AGACAGGCACCGGTCA-1	11873	4092	1.17072	-0.193478	S	dE1	Chondrocytes
dE1_AGACAGGCACTGAGGA-1	31810	7172	1.82333	0.410222	G2M	dE1	Proximal
dE1_AGACAGGCAGAGTGAC-1	17182	5029	1.37935	0.334117	G2M	dE1	Connective
dE1_AGACAGGCAGGTCTCG-1	10632	4060	2.01279	-0.376145	G1	dE1	Connective
dE1_AGACAGGCATAGACTC-1	10690	4003	3.11506	-0.370652	G1	dE1	Chondrocytes
dE1_AGACAGGCATGACAGG-1	15472	4762	1.22802	0.364823	G2M	dE1	Chondrocytes
dE1_AGACAGGCATGCGGTC-1	33141	7444	1.59018	0.288644	G2M	dE1	Distal Anterior
dE1_AGACAGGGTACTAGCT-1	20299	5722	1.54195	-0.032243	S	dE1	Distal Anterior
dE1_AGACAGGGTCAAAGCG-1	13008	4136	1.34533	-0.134608	S	dE1	Distal Middle
dE1_AGACAGGGTCACCACG-1	36155	7340	1.46314	0.306789	G2M	dE1	Proximal
dE1_AGACAGGGTCGCCACA-1	10509	3703	2.09344	-0.298437	S	dE1	Chondrocytes
dE1_AGACAGGGTCGTACTA-1	22531	5570	1.58448	0.192396	G2M	dE1	Distal Posterior
dE1_AGACAGGGTGGGACAT-1	17929	4869	1.52267	-0.12745	S	dE1	Distal Middle
dE1_AGACAGGTCTGCTTAT-1	11157	3965	1.41615	-0.404978	G1	dE1	Connective
dE1_AGACAGGTCTGGCCGA-1	10865	4211	2.19052	-0.43958	G1	dE1	Chondrocytes
dE1_AGACAGGTCTGTCCCA-1	15657	4633	1.70531	-0.0727149	S	dE1	Central
dE1_AGACCATAGCCTAGGA-1	35273	7224	1.23324	0.151901	G2M	dE1	Distal Anterior
dE1_AGACCATAGGAGTATT-1	26703	6193	1.16841	0.151475	G2M	dE1	Ectoderm
dE1_AGACCATAGTCACGAG-1	19961	5445	1.44281	0.331238	G2M	dE1	Proximal
dE1_AGACCATCAAATGGAT-1	21389	5801	1.68311	0.443923	G2M	dE1	Distal Anterior
dE1_AGACCATCAAGATTGA-1	21926	5846	1.3728	0.44829	G2M	dE1	Distal Anterior
dE1_AGACCATCAGCTACAT-1	26823	6335	0.753085	0.248804	G2M	dE1	Connective
dE1_AGACCATGTGACTCGC-1	21125	5512	1.60473	0.125057	G2M	dE1	Connective
dE1_AGACCATGTGAGCCAA-1	43312	7549	1.57462	0.389835	G2M	dE1	Myoblasts
dE1_AGACCATGTGAGGCAT-1	15723	5090	1.88259	-0.283861	S	dE1	Distal Middle
dE1_AGACCATGTTTACACG-1	38348	7487	0.873579	-0.170975	G1	dE1	Chondrocytes
dE1_AGACCATTCTAGTTCT-1	17005	4903	1.1526	0.0706627	G2M	dE1	Distal Anterior
dE1_AGACCATTCTCCTGCA-1	13419	4584	0.946419	0.181465	G2M	dE1	Connective
dE1_AGACCATTCTGCGATA-1	14277	4601	1.30279	-0.030442	S	dE1	Proximal
dE1_AGACCCGAGAGCCTGA-1	16646	4925	1.3697	-0.0338024	S	dE1	Distal Anterior
dE1_AGACCCGAGCCGTAAG-1	9369	3439	1.23813	-0.332001	G1	dE1	Distal Middle
dE1_AGACCCGAGCCTATTG-1	11921	4152	2.74306	-0.401189	G1	dE1	Myoblasts
dE1_AGACCCGAGCGAACTG-1	11851	4148	1.83951	-0.40396	S	dE1	Distal Middle
dE1_AGACCCGAGCTACAAA-1	20035	5542	1.68206	-0.176888	S	dE1	Distal Middle
dE1_AGACCCGAGGCTAACG-1	11272	3921	1.88964	-0.0758462	G1	dE1	Connective
dE1_AGACCCGCAAGATCCT-1	16086	5267	2.35609	0.232603	G2M	dE1	Chondrocytes
dE1_AGACCCGCACCGGTCA-1	31956	7114	1.67418	-0.109929	G1	dE1	Distal Posterior
dE1_AGACCCGCAGAAGTGC-1	17217	5290	1.74827	-0.175978	S	dE1	Distal Middle
dE1_AGACCCGCAGCTGTGC-1	26458	6195	1.406	0.461442	G2M	dE1	Distal Anterior
dE1_AGACCCGCAGTTACCA-1	17502	5226	1.55982	-0.0485972	S	dE1	Central
dE1_AGACCCGCATCAACCA-1	30615	6881	1.69525	0.399441	G2M	dE1	Distal Anterior
dE1_AGACCCGCATCAGTGT-1	28056	6617	1.69304	0.290999	G2M	dE1	Distal Anterior
dE1_AGACCCGGTACGGATG-1	14405	4394	1.43006	0.139753	G2M	dE1	Central
dE1_AGACCCGGTACTAACC-1	8912	3219	0.706912	0.250345	G2M	dE1	Central
dE1_AGACCCGGTAGACGTG-1	15747	4981	1.79717	0.380241	G2M	dE1	Distal Middle
dE1_AGACCCGTCGATGGAG-1	13698	4365	1.71558	-0.146713	G1	dE1	Distal Middle
dE1_AGACCCGTCTTGGGCG-1	14530	4816	2.17481	-0.159196	S	dE1	Chondrocytes
dE1_AGACTCAAGACCAAGC-1	11370	4331	2.11961	0.278033	G2M	dE1	Distal Anterior
dE1_AGACTCAAGACGATAT-1	24335	6596	1.57386	-0.124509	G1	dE1	Distal Posterior
dE1_AGACTCAAGTGCAACG-1	13913	4952	1.99813	0.0444423	S	dE1	Distal Middle
dE1_AGACTCACAATTGGTC-1	11447	3671	0.0873591	0.0589363	S	dE1	Ectoderm
dE1_AGACTCACACCACATA-1	17300	5211	1.69942	0.376458	G2M	dE1	Distal Middle
dE1_AGACTCACAGAGCTAG-1	6287	2814	2.05185	-0.444441	G1	dE1	Connective
dE1_AGACTCACAGCCGTCA-1	11620	4068	1.42857	-0.248876	G1	dE1	Connective
dE1_AGACTCAGTCGTGGTC-1	11561	3998	1.8424	-0.325877	G1	dE1	Connective
dE1_AGACTCATCATAGCAC-1	24915	6302	0.931166	0.455859	G2M	dE1	Connective
dE1_AGACTCATCATGAAAG-1	18770	5694	1.77411	-0.129693	G1	dE1	Chondrocytes
dE1_AGACTCATCCCAACTC-1	25336	6054	0.892011	0.208062	G2M	dE1	Connective
dE1_AGACTCATCTGAGAAA-1	11882	4394	1.64114	0.297541	G2M	dE1	Distal Posterior
dE1_AGAGAATAGCTGACCC-1	24784	6318	1.47272	0.322319	G2M	dE1	Distal Posterior
dE1_AGAGAATAGGAGAGTA-1	25050	6329	1.38124	0.118443	G2M	dE1	Connective
dE1_AGAGAATAGGGTTGCA-1	13437	4372	2.03915	0.343359	G2M	dE1	Proximal
dE1_AGAGAATAGTCTGCGC-1	13686	4661	1.88514	-0.120797	G1	dE1	Connective
dE1_AGAGAATCAAATGAGT-1	10648	4041	2.14125	-0.0288341	S	dE1	Distal Middle
dE1_AGAGAATCACAACGTT-1	19439	5663	1.46098	-0.271787	G1	dE1	Distal Middle
dE1_AGAGAATCACGTACTA-1	8880	3481	2.53378	-0.387499	G1	dE1	Connective
dE1_AGAGAATCACTTTATC-1	12942	4360	1.60717	-0.141364	S	dE1	Connective
dE1_AGAGAATCAGGCGATA-1	18563	5218	2.28411	0.111554	G2M	dE1	Distal Anterior
dE1_AGAGAATCAGGGAATC-1	7979	3176	2.53165	-0.0842034	G1	dE1	Chondrocytes
dE1_AGAGAATCATTGACAC-1	30466	6768	1.47706	0.340165	G2M	dE1	Ectoderm
dE1_AGAGAATGTACAGTTC-1	14714	4715	2.16121	-0.160239	G1	dE1	Distal Middle
dE1_AGAGAATGTCAGACTT-1	12077	4452	2.41782	-0.383123	G1	dE1	Chondrocytes
dE1_AGAGAATGTTGACTAC-1	10668	3881	1.44357	0.22457	G2M	dE1	Distal Middle
dE1_AGAGAATGTTGCATCA-1	14534	4764	1.6857	0.0076589	G2M	dE1	Distal Middle
dE1_AGAGAATTCCTACGGG-1	13077	4372	1.2847	0.151274	G2M	dE1	Chondrocytes
dE1_AGAGAATTCGGAGATG-1	13807	4581	2.1873	0.217065	G2M	dE1	Proximal
dE1_AGAGAATTCGGTGCAC-1	17651	5384	1.6203	0.548186	G2M	dE1	Distal Anterior
dE1_AGAGAGCAGCATTTGC-1	16855	4997	1.48324	-0.0739431	S	dE1	Distal Middle
dE1_AGAGAGCAGTAGGTTA-1	14499	4381	1.6346	0.127563	G2M	dE1	Distal Posterior
dE1_AGAGAGCCAACTGCTA-1	17251	5097	1.57672	0.196611	G2M	dE1	Proximal
dE1_AGAGAGCCAGGCACTC-1	34326	7133	1.27891	0.197874	G2M	dE1	Distal Anterior
dE1_AGAGAGCCATCTCCCA-1	17911	5312	1.92061	0.085758	G2M	dE1	Distal Anterior
dE1_AGAGAGCGTAACTGCT-1	15148	4881	1.38632	-0.168098	S	dE1	Distal Middle
dE1_AGAGAGCGTCCGAAGA-1	5645	2615	1.66519	-0.127857	G1	dE1	Connective
dE1_AGAGAGCGTGCTTCAA-1	21941	6029	1.7228	0.263539	G2M	dE1	Connective
dE1_AGAGAGCTCACCTTGC-1	9735	3692	1.96199	-0.42718	G1	dE1	Connective
dE1_AGAGAGCTCCATTCGC-1	11800	4431	1.65254	-0.439013	G1	dE1	Distal Middle
dE1_AGAGAGCTCGACGCGT-1	10162	3777	2.10588	-0.37682	G1	dE1	Connective
dE1_AGAGAGCTCGCCCAGA-1	20290	5223	0.709709	-0.0979446	S	dE1	Connective
dE1_AGAGAGCTCTAGAACC-1	13141	4744	1.84917	-0.376379	S	dE1	Connective
dE1_AGAGAGCTCTGTCCCA-1	12568	4642	2.02896	-0.345433	S	dE1	Distal Middle
dE1_AGAGCAGAGAAGCTCG-1	12465	3915	1.05897	-0.0763731	S	dE1	Central
dE1_AGAGCAGAGCTCACTA-1	22681	5733	1.87822	0.119492	G2M	dE1	Distal Anterior
dE1_AGAGCAGAGCTGTTAC-1	13403	4201	1.26091	0.552841	G2M	dE1	Chondrocytes
dE1_AGAGCAGAGGTGCAGT-1	23691	5616	1.26208	0.267759	G2M	dE1	Distal Middle
dE1_AGAGCAGAGGTTACCT-1	18537	5277	1.4997	-0.232936	S	dE1	Connective
dE1_AGAGCAGCAACCCTAA-1	17365	4979	0.950187	0.476744	G2M	dE1	Connective
dE1_AGAGCAGCAATATCCG-1	14704	4708	1.5778	-0.0621383	S	dE1	Distal Middle
dE1_AGAGCAGCACTCTGCT-1	36384	7312	1.50066	0.129497	G2M	dE1	Distal Anterior
dE1_AGAGCAGCAGTCGAGA-1	8786	3392	1.51377	-0.253697	G1	dE1	Chondrocytes
dE1_AGAGCAGGTACCTAAC-1	18199	5226	1.95066	-0.0482844	S	dE1	Distal Middle
dE1_AGAGCAGGTGCAGATG-1	21155	5042	1.07303	-0.129308	S	dE1	Myoblasts
dE1_AGAGCAGGTTGCGAAG-1	5944	2578	0.723419	0.310658	G2M	dE1	Connective
dE1_AGAGCAGGTTGTGTAC-1	10210	3876	1.56709	0.0908794	G2M	dE1	Distal Middle
dE1_AGAGCAGTCAAGCTTG-1	10527	3669	1.18742	-0.117132	S	dE1	Connective
dE1_AGAGCAGTCGTGGACC-1	11413	3763	0.841146	0.3126	G2M	dE1	Central
dE1_AGAGCCCAGACCTCCG-1	20471	5279	1.07958	0.430143	G2M	dE1	Connective
dE1_AGAGCCCAGGAGGTTC-1	11231	3979	1.62051	-0.0833108	G1	dE1	Distal Middle
dE1_AGAGCCCAGGGATCGT-1	19103	5262	1.68036	0.222044	G2M	dE1	Distal Anterior
dE1_AGAGCCCAGTCGAGGT-1	13499	4631	1.37047	0.0281187	S	dE1	Connective
dE1_AGAGCCCCAAATCAGA-1	14178	4534	0.867541	-0.152023	S	dE1	Central
dE1_AGAGCCCGTCCTTTGC-1	15865	4793	1.09675	0.381707	G2M	dE1	Distal Anterior
dE1_AGAGCCCGTCGCCTAG-1	24713	6199	1.88565	-0.0150325	G1	dE1	Chondrocytes
dE1_AGAGCCCTCATCGCTC-1	14292	4777	1.84719	0.216034	G2M	dE1	Proximal
dE1_AGAGCCCTCGCAGTTA-1	15347	4735	1.46608	0.538035	G2M	dE1	Distal Anterior
dE1_AGAGCCCTCGGTCGGT-1	24008	5841	1.12046	0.35005	G2M	dE1	Connective
dE1_AGAGCCCTCGTGCTCT-1	9740	3509	1.1807	0.163082	G2M	dE1	Distal Middle
dE1_AGAGCCCTCTCGCGTT-1	18576	5238	1.18432	0.12665	G2M	dE1	Distal Posterior
dE1_AGAGCCCTCTCTGACC-1	9923	3653	1.26978	-0.233436	G1	dE1	Distal Middle
dE1_AGATAGAAGCGCGTTC-1	11221	3981	1.45263	-0.176166	G1	dE1	Connective
dE1_AGATAGAAGCGTCAAG-1	30836	6696	1.48203	0.177787	G2M	dE1	Chondrocytes
dE1_AGATAGACATCATCCC-1	22381	5814	1.03659	0.195765	G2M	dE1	Connective
dE1_AGATAGACATGGATCT-1	20365	5912	2.53376	0.05459	G2M	dE1	HSCs
dE1_AGATAGAGTCCACTCT-1	16625	5087	1.33534	-0.184462	S	dE1	Distal Middle
dE1_AGATAGAGTTGCAACT-1	12390	4480	1.45278	-0.320019	G1	dE1	Chondrocytes
dE1_AGATAGATCACTGGGC-1	23993	6132	1.45042	0.0463741	S	dE1	Distal Anterior
dE1_AGATAGATCCCGTGTT-1	15683	4842	1.48569	-0.0456226	S	dE1	Distal Anterior
dE1_AGATAGATCCGCACGA-1	19713	5495	1.50155	0.00994111	S	dE1	Distal Middle
dE1_AGATAGATCCTACTGC-1	13742	4501	0.938728	0.308858	G2M	dE1	Chondrocytes
dE1_AGATAGATCGGTCAGC-1	20602	5144	1.41248	0.29283	G2M	dE1	Distal Anterior
dE1_AGATAGATCTACTATC-1	14296	4511	1.04924	-0.134375	S	dE1	Connective
dE1_AGATAGATCTTCGTAT-1	19225	5644	1.48244	0.469281	G2M	dE1	Distal Anterior
dE1_AGATAGATCTTGATTC-1	30092	6454	2.02712	-0.43047	G1	dE1	HSCs
dE1_AGATCCAAGCAATAGT-1	10378	3939	2.07169	-0.38385	G1	dE1	Chondrocytes
dE1_AGATCCAAGCGTCTGC-1	12435	3941	0.747889	0.334545	G2M	dE1	Distal Anterior
dE1_AGATCCACAGGTTCCG-1	13822	4410	1.12864	0.272609	G2M	dE1	Connective
dE1_AGATCCAGTAATACCC-1	19435	5604	1.17829	0.106968	G2M	dE1	Distal Anterior
dE1_AGATCCAGTACGCGTC-1	8516	3537	2.17238	-0.223082	G1	dE1	Connective
dE1_AGATCCAGTAGATTAG-1	11015	3809	1.49796	0.0277756	S	dE1	Distal Middle
dE1_AGATCCAGTCAATGGG-1	19149	5483	1.60844	0.112648	G2M	dE1	Distal Anterior
dE1_AGATCCAGTTCTCAGA-1	27681	6466	1.31498	0.403067	G2M	dE1	Distal Anterior
dE1_AGATCCAGTTGCGGAA-1	9639	3646	1.52505	-0.204514	G1	dE1	Chondrocytes
dE1_AGATCCATCACTGTTT-1	13813	4553	1.62166	-0.120255	S	dE1	Proximal
dE1_AGATCCATCGCATTAG-1	13140	4463	1.15677	-0.266517	S	dE1	Connective
dE1_AGATCCATCTAGCATG-1	15696	4876	1.77752	-0.304731	G1	dE1	Distal Middle
dE1_AGATCGTAGCTCTGTA-1	10350	3978	2.16425	-0.334193	S	dE1	Distal Middle
dE1_AGATCGTAGCTTAGTC-1	11907	4233	1.78047	-0.39442	G1	dE1	Connective
dE1_AGATCGTAGGAACGCT-1	19494	5362	1.43121	0.300639	G2M	dE1	Distal Anterior
dE1_AGATCGTAGGAGGGTG-1	8689	3295	1.88744	0.0769492	G2M	dE1	Central
dE1_AGATCGTCAAGCCTGC-1	11152	4005	1.51542	-0.232378	G1	dE1	Distal Middle
dE1_AGATCGTCAGCAAGAC-1	15038	4670	2.42053	-0.126077	S	dE1	Myoblasts
dE1_AGATCGTGTCCCTAAA-1	18623	5125	1.29947	0.438481	G2M	dE1	Proximal
dE1_AGATCGTGTGAATAAC-1	14977	4388	1.22855	-0.137053	S	dE1	Distal Middle
dE1_AGATCGTGTGCCTTTC-1	14226	4614	1.65893	-0.381506	G1	dE1	Chondrocytes
dE1_AGATCGTGTTTCGACA-1	28242	6550	1.48715	-0.0918865	G1	dE1	Connective
dE1_AGATCGTTCCGCACTT-1	16346	4595	1.40095	-0.0253423	S	dE1	Distal Middle
dE1_AGATCGTTCCTTGAAG-1	14617	4707	1.47089	0.0538876	S	dE1	Chondrocytes
dE1_AGATCGTTCGATTGGT-1	9496	3679	1.71651	-0.482138	G1	dE1	Chondrocytes
dE1_AGATCGTTCGTCTAAG-1	16449	5178	1.39218	0.507723	G2M	dE1	Distal Anterior
dE1_AGATCGTTCTACTCAT-1	20157	5606	1.55281	0.42238	G2M	dE1	Distal Anterior
dE1_AGATCGTTCTCACTCG-1	30446	6749	1.41891	0.344763	G2M	dE1	Distal Posterior
dE1_AGATGAAAGAGTTGTA-1	29327	6333	0.951342	-0.0318222	G1	dE1	Distal Posterior
dE1_AGATGAAAGCAATAAC-1	17093	5128	1.98327	-0.0983794	S	dE1	Distal Middle
dE1_AGATGAAAGCAGCGAT-1	11765	4135	1.98895	-0.343422	S	dE1	Ectoderm
dE1_AGATGAAAGCCTAGGA-1	14313	4581	1.36938	-0.0303748	S	dE1	Distal Middle
dE1_AGATGAAAGCTTGTTG-1	25253	6712	1.66713	0.32855	G2M	dE1	Distal Anterior
dE1_AGATGAAAGGCTAACG-1	7885	3325	2.57451	0.035385	G2M	dE1	Connective
dE1_AGATGAACACTCCTTG-1	24540	6125	1.21027	0.416751	G2M	dE1	Proximal
dE1_AGATGAAGTACTCGAT-1	12117	4337	2.00545	-0.198721	G1	dE1	Distal Middle
dE1_AGATGAAGTCCACAGC-1	17199	5155	1.67452	0.504561	G2M	dE1	Proximal
dE1_AGATGAAGTCTAACTG-1	14496	4340	1.42798	-0.0662805	S	dE1	Connective
dE1_AGATGAAGTCTACTGA-1	9691	3681	1.424	-0.211416	G1	dE1	Chondrocytes
dE1_AGATGAAGTGACACAG-1	14857	4638	1.48751	0.520147	G2M	dE1	Distal Posterior
dE1_AGATGAAGTGCCCTTT-1	12945	4587	1.9158	-0.435818	G1	dE1	Chondrocytes
dE1_AGATGAAGTGTTCGTA-1	13897	4208	1.28085	-0.247418	S	dE1	Distal Middle
dE1_AGATGAAGTTCGAGCC-1	14579	4733	1.94801	0.309816	G2M	dE1	Distal Posterior
dE1_AGATGAATCACGTCCT-1	19307	5189	1.1602	-0.0467351	S	dE1	Distal Middle
dE1_AGATGAATCATCACAG-1	10032	3764	1.49522	-0.207588	G1	dE1	Connective
dE1_AGATGAATCATTTGTC-1	9001	3795	2.45528	-0.387103	G1	dE1	Chondrocytes
dE1_AGATGAATCCCAATAG-1	15206	4617	1.25608	-0.160427	S	dE1	Distal Middle
dE1_AGATGCTAGAGCCATG-1	12688	4497	1.80485	0.240004	G2M	dE1	Connective
dE1_AGATGCTAGCACTAGG-1	25188	6558	1.68334	-0.27869	G1	dE1	Distal Middle
dE1_AGATGCTAGCGCTTCG-1	35452	7242	1.50344	-0.0765543	S	dE1	Distal Posterior
dE1_AGATGCTAGTCGAGGT-1	14107	4526	2.04154	0.282967	G2M	dE1	Connective
dE1_AGATGCTAGTGAGGTC-1	11251	3710	1.56431	-0.325574	G1	dE1	Chondrocytes
dE1_AGATGCTAGTTGCGAG-1	14029	4302	1.46839	0.0220465	S	dE1	Proximal
dE1_AGATGCTCAAGTTCCA-1	23774	6135	2.35131	0.0181579	S	dE1	Myoblasts
dE1_AGATGCTCACCAGTTA-1	18822	5685	1.1901	0.151076	G2M	dE1	Distal Anterior
dE1_AGATGCTCACGAGGTA-1	18512	5477	1.66379	0.0823394	G2M	dE1	Distal Middle
dE1_AGATGCTCAGCAGTTT-1	19161	5525	1.34127	0.180518	G2M	dE1	Distal Anterior
dE1_AGATGCTCAGGAATAT-1	21692	5562	2.33727	-0.0656248	S	dE1	Myoblasts
dE1_AGATGCTCAGGATGAC-1	13695	4656	1.53341	-0.268679	S	dE1	Connective
dE1_AGATGCTCATCTGTTT-1	12080	4088	1.60596	-0.401458	S	dE1	Connective
dE1_AGATGCTGTCGAAGCA-1	7777	3393	2.22451	0.195066	G2M	dE1	Central
dE1_AGATGCTGTTGGGATG-1	14573	4599	1.35182	0.155825	G2M	dE1	Ectoderm
dE1_AGATGCTGTTTCGTAG-1	15579	4811	1.38648	0.600487	G2M	dE1	Distal Anterior
dE1_AGATGCTTCCTTCGAC-1	9558	3693	1.68445	-0.4126	G1	dE1	Chondrocytes
[truncated: 18,863 more rows]
