# Supplementary material for: Rapid and quantitative functional interrogation of human enhancer variant activity in live mice
Source: Nat Commun. 2025 Jan 6;16:409. doi: 10.1038/s41467-024-55500-7 (PMC11704014; doi:10.1038/s41467-024-55500-7)
Supplement: Supplementary file 8 — Source Data [file 41467_2024_55500_MOESM8_ESM.xlsx]

## Sheet: Fig 1d
Genotype	Embryo	Region	GFP	mCherry	GFP/mCherry	LOG2(GFP/mCH)			HL - ZPA	HL - Ant	FL - ZPA	FL - Ant	Heart (control)
hZRS-mCH / 404G>A-EGFP (dual-enSERT-1)	1	HL - ZPA	821.411	491.281	1.67198	0.741556		Embryo1	0.741556	5.25201	0.548715	2.95346	0.00761746
		HL - Ant	705.143	18.504	38.1076	5.25201		Embryo2	0.430368	5.02248	0.766632	2.64787	0.0992092
		FL - ZPA	1586.85	1084.82	1.46278	0.548715		Embryo3	0.0992092	4.81206	0.387127	2.84819	0.307926
		FL - Ant	320.121	41.327	7.74605	2.95346		Embryo4	0.172545	4.55525	-0.794614	2.21998	0.132423
		Heart	525.436	522.669	1.00529	0.00761746		AVERAGE	0.360919	4.91045	0.226965	2.66738	0.136794
	2	HL - ZPA	738.27	547.85	1.34758	0.430368
		HL - Ant	347.712	10.698	32.5025	5.02248		T.TEST (Pval)	0.349365	9.89135e-08	0.819307	0.000721689
		FL - ZPA	3602.17	2117.31	1.70129	0.766632		SEM	0.145397	0.148621	0.34929	0.162039	0.062852
		FL - Ant	474.042	75.636	6.26741	2.64787
		Heart	313.788	288.202	1.08878	0.12271
	3	HL - ZPA	3782.52	3531.15	1.07119	0.0992092
		HL - Ant	1029.95	36.664	28.0915	4.81206
		FL - ZPA	3935.06	3008.95	1.30779	0.387127
		FL - Ant	977.596	135.759	7.20097	2.84819
		Heart	1069.4	863.862	1.23793	0.307926
	4	HL - ZPA	526.801	467.418	1.12704	0.172545
		HL - Ant	1287.33	54.755	23.5108	4.55525
		FL - ZPA	306.051	530.88	0.576498	-0.794614
		FL - Ant	1471.73	315.899	4.65888	2.21998
		Heart	121.616	110.95	1.09613	0.132423

## Sheet: Fig 2d
Genotype	Tissue	Freq. of Parent	P1 Frequency	P2 | Frequency of P1	P3 | Frequency of Parent	Double-Positive in P4	eGFP+ only in P4	mCherry+ only in P4		Within P4	eGFP	mCherry	Double Positive			eGFP	mCherry	Double Positive
hZRSref-mCH / hZRS404G>A-eGFP	FL2	1	0.653	0.84	0.619	0.0089	0.182	0.0041			0.933333	0.0210256	0.045641		FL average	0.92559	0.0425573	0.0318532
	FL4	1	0.554	0.966	0.966	0.0018	0.331	0.0012			0.991018	0.00359281	0.00538922		HL average	0.915144	0.0598437	0.0250121
	FL8	1	0.552	0.96	0.963	0.0035	0.067	0.0081			0.852417	0.103053	0.0445293
	HL2	1	0.694	0.813	0.706	0.0073	0.195	0.0143			0.900277	0.0660203	0.0337027
	HL4	1	0.642	0.956	0.96	0.0002	0.0741	0.0011			0.982759	0.0145889	0.00265252
	HL8	1	0.447	0.955	0.97	0.0061	0.136	0.0156			0.862397	0.098922	0.038681
Genotype	Tissue	Freq. of Parent	P1 Frequency	P2 | Frequency of P1	P3 | Frequency of Parent	Double-Positive in P4	eGFP+ only in P4	mCherry+ only in P4		Within P4	eGFP	mCherry	Double Positive			eGFP	mCherry	Double Positive
hZRS404G>A-mCH / hZRS404G>A-eGFP	FL1	1	0.649	0.971	0.95	0.1622	0.0875	0.132			0.229572	0.345968	0.42446		FL average	0.175562	0.263729	0.560709
	FL2	1	0.742	0.961	0.955	0.1514	0.0375	0.0458			0.159454	0.195409	0.645136		HL average	0.259878	0.202338	0.537756
	FL3	1	0.469	0.974	0.953	0.205	0.046	0.0835			0.13766	0.24981	0.61253
	HL1	1	0.291	0.94	0.946	0.181	0.0925	0.066			0.272109	0.194852	0.53304
	HL2	1	0.698	0.949	0.976	0.338	0.1175	0.131			0.200336	0.223554	0.576027
	HL3	1	0.631	0.945	0.953	0.27	0.1645	0.101			0.30719	0.188609	0.504202
Genotype	Tissue	Freq. of Parent	P1 Frequency	P2 | Frequency of P1	P3 | Frequency of Parent	Double-Positive in P4	eGFP+ only in P4	mCherry+ only in P4		Within P4	eGFP	mCherry	Double Positive			eGFP	mCherry	Double Positive
hZRS446T>A-mCH / hZRS404G>A-eGFP	FL1	1	0.411	0.952	0.951	0.128	0.0205	0.041			0.108511	0.216489	0.675		FL average	0.125375	0.212766	0.661858
	FL2	1	0.633	0.947	0.96	0.123	0.0114	0.0236			0.0721782	0.149341	0.778481		HL average	0.1982	0.119384	0.679083
	FL3	1	0.511	0.971	0.967	0.114	0.042	0.0585			0.195437	0.272469	0.532094
	HL1	1	0.483	0.96	0.977	0.31	0.0372	0.0305			0.098472	0.0809002	0.810628
	HL2	1	0.529	0.974	0.962	0.28	0.0954	0.0866			0.206617	0.187558	0.605826
	HL3	1	0.532	0.919	0.965	0.3045	0.142	0.044			0.289512	0.0896939	0.620794

## Sheet: Fig 3b
	Embryo	Region	GFP	mCherry	GFP/mCherry	LOG2(GFP/mCH)			FL - Ant	FL - ZPA	HL - Ant	HL - ZPA	Heart (control)
hZRS-mCH / SI / 404G>A-EGFP (dual-enSERT-2)	2	FL - Ant	789.555	629.393	1.25447	0.327079		Embryo2	0.327079	-0.101875	0.572831	-0.0348627	-0.0214435
		FL - ZPA	967.37	1038.15	0.931821	-0.101875		Embryo7	0.21976	0.385961	0.655568	1.03617	-0.0723298
		HL - Ant	840.552	565.1	1.48744	0.572831		Embryo17	0.698962	-0.0136207	0.294301	0.00549839	-0.303826
		HL - ZPA	1187.81	1216.86	0.976125	-0.0348627		Embryo20	0.311449	0.119337	0.728881	0.326416	0.00350631
		Heart	1157.44	1174.77	0.985246	-0.0214435		Embryo30	0.353675	-0.037062	0.658432	0.244985	0.0937906
	7	FL - Ant	928.923	797.674	1.16454	0.21976		Embryo37	0.942892	0.257225	1.21305	-0.151206	0.0901983
		FL - ZPA	3813.56	2918.4	1.30673	0.385961		AVERAGE	0.475636	0.101661	0.687177	0.237833	-0.0350173
		HL - Ant	649.698	412.445	1.57524	0.655568
		HL - ZPA	2514.74	1226.24	2.05077	1.03617		T.TEST (Pval)	0.0124235	0.192394	0.000372913	0.206944
		Heart	1360.53	1430.47	0.951101	-0.0723298		SEM	0.11512	0.0773088	0.122138	0.175588	0.0598857
	17	FL - Ant	925.907	570.373	1.62334	0.698962
		FL - ZPA	1423.07	1436.57	0.990603	-0.0136207
		HL - Ant	1108.12	903.633	1.22629	0.294301
		HL - ZPA	1599.39	1593.31	1.00382	0.00549839
		Heart	1120.59	1383.27	0.810101	-0.303826
	20	FL - Ant	1397.61	1126.23	1.24095	0.311449
		FL - ZPA	4057.06	3734.97	1.08624	0.119337
		HL - Ant	1844.12	1112.69	1.65735	0.728881
		HL - ZPA	4023.35	3208.68	1.25389	0.326416
		Heart	1157.19	1154.38	1.00243	0.00350631
	30	FL - Ant	1160.74	908.381	1.27781	0.353675
		FL - ZPA	3878.99	3979.93	0.974638	-0.037062
		HL - Ant	1637.57	1037.51	1.57837	0.658432
		HL - ZPA	3939.54	3324.28	1.18508	0.244985
		Heart	1084.58	1016.31	1.06717	0.0937906
	37	FL - Ant	985.753	512.778	1.92238	0.942892
		FL - ZPA	3905.27	3267.53	1.19518	0.257225
		HL - Ant	996.12	429.683	2.31827	1.21305
		HL - ZPA	3650.34	4053.7	0.900497	-0.151206
		Heart	649.453	610.092	1.06452	0.0901983

## Sheet: Fig 3d
	Embryo	Region	GFP	mCherry	mCherry/GFP	LOG2 (mCH/eGFP)			FB -Dorsal	FB - Ventral	Midbrain	Hindbrain	Neural Tube	Heart (control)
hs737-EGFP / SI / 830G>A-mCH (dual-enSERT-2)	5	FB -Dorsal	547.205	1549.5	2.83166	1.50165		Embryo5	1.50165	0.0795233	0.211119	0.110702	0.237741	-0.119625
		FB - Ventral	694.385	733.735	1.05667	0.0795233		Embryo12	0.926995	0.0686237	0.135364	0.0780836	-0.00697723	0.13268
		Midbrain	668.633	774	1.15759	0.211119		Embryo16	1.58361	0.595624	0.290779	0.336473	0.387915	-0.168408
		Hindbrain	709.389	765.965	1.07975	0.110702		AVERAGE	1.33742	0.247924	0.212421	0.175086	0.206226	-0.0517843
		Neural Tube	1195.53	1409.7	1.17914	0.237741
		Heart	1236.32	1137.94	0.920427	-0.119625		T.TEST (Pval)	0.0435606	0.344686	0.191359	0.295302	0.338731
	12	FB -Dorsal	933.365	1774.62	1.90131	0.926995		SEM	1.33742	0.247924	0.212421	0.175086	0.206226
		FB - Ventral	1377.81	1444.93	1.04872	0.0686237
		Midbrain	2984.55	3278.14	1.09837	0.135364
		Hindbrain	1564.28	1651.27	1.05561	0.0780836
		Neural Tube	1715.59	1707.32	0.995175	-0.00697723
		Heart	839.711	920.599	1.09633	0.13268
	16	FB -Dorsal	994.2	2979.81	2.99719	1.58361
		FB - Ventral	1620.77	2449.19	1.51113	0.595624
		Midbrain	1205.46	1474.64	1.2233	0.290779
		Hindbrain	1226.47	1548.63	1.26267	0.336473
		Neural Tube	744.004	973.53	1.3085	0.387915
		Heart	2701.89	2404.21	0.889824	-0.168408

## Sheet: Fig 3f
	Embryo	Region	GFP	mCherry	GFP / mCH	LOG2 (GFP/mCH)			OF	FL	HL	Heart (control)
hs932-eGFP / SI / 350dupA-mCH (dual-enSERT-2)	1	OF	448.897	35.693	0.0795127	-3.65267		Embryo1	-3.65267	-2.97527	-3.1241	-0.00953516
		FL	339.501	43.1714	0.127161	-2.97527		Embryo2	-3.07802	-2.81257	-2.77826	-0.272614
		HL	288.653	33.1076	0.114697	-3.1241		Embryo9	-3.07557	-3.16066	-2.92536	-0.208144
		Heart	327.997	330.172	0.993413	-0.00953516		Embryo12	-3.48555	-3.33979	-2.93099	-0.25311
	2	OF	382.88	45.3404	0.118419	-3.07802		AVERAGE	-3.32295	-3.07207	-2.93968	-0.185851
		FL	305.906	43.5432	0.142342	-2.81257
		HL	303.317	44.2136	0.145767	-2.77826		T.TEST (Pval)	0.00050815	0.000154803	0.000223469
		Heart	324.21	391.644	0.827818	-0.272614		SEM	0.146156	0.114103	0.0709149	0.0603019
	9	OF	1004.36	119.137	0.118621	-3.07557
		FL	123.909	13.8564	0.111827	-3.16066
		HL	96	12.6372	0.131637	-2.92536
		Heart	215.965	249.483	0.86565	-0.208144
	12	OF	3642.67	325.211	0.0892781	-3.48555
		FL	2550.67	251.929	0.0987696	-3.33979
		HL	1712.96	224.611	0.131125	-2.93099
		Heart	299.621	357.08	0.839086	-0.25311

## Sheet: Fig 4c
	Embryo	Region	GFP	mCherry	GFP/mCherry	LOG2(GFP/mCH)			FB	MB	HB	NT	Heart (control)
hs268-mCH / SI / Var-eGFP (dual-enSERT-2)	11	FB	89.6137	1447.96	0.0618895	-4.01416		Embryo11	-4.01416	-1.84531	-1.89512	-2.17865	-1.05941
		MB	454.651	1633.7	0.278295	-1.84531		Embryo52	-1.97226	-1.322	-1.51727	-1.35714	0.132567
		HB	570.056	2120.34	0.268851	-1.89512		Embryo3	-2.03079	-1.44428	-1.36425	-1.30645	0.135651
		NT	473.903	2145.51	0.220882	-2.17865		Embryo7	-2.78435	-2.55713	-2.38894	-2.4686	0.521946
		Heart	361.131	752.627	0.479827	-1.05941		Embryo19	-1.19565	-1.67934	-1.67934	-1.8105	0.545698
	52	FB	601.709	2361.01	0.254853	-1.97226		AVERAGE	-2.39944	-1.76961	-1.76899	-1.82427	0.0552898
		MB	458.377	1146	0.39998	-1.322
		HB	552.478	1581.46	0.349346	-1.51727		T.TEST (P Val)	0.00107676	0.00927915	0.0064818	0.00552387
		NT	466.858	1195.98	0.390356	-1.35714		SEM	0.475551	0.216824	0.17825	0.226637	0.292682
		Heart	826.863	754.27	1.09624	0.132567
	3	FB	448.846	1834.12	0.24472	-2.03079
		MB	575.53	1566.18	0.367475	-1.44428
		HB	834.932	2149.48	0.388435	-1.36425
		NT	654.806	1619.55	0.404314	-1.30645
		Heart	837.988	762.786	1.09859	0.135651
	7	FB	563.334	3880.95	0.145154	-2.78435
		MB	570.736	3358.98	0.169914	-2.55713
		HB	778.962	4080	0.190922	-2.38894
		NT	736.969	4079.18	0.180666	-2.4686
		Heart	1468.25	1022.53	1.43589	0.521946
	19	FB	873.772	2001.36	0.43659	-1.19565
		MB	582.128	1602.01	0.363373	-1.46048
		HB	889.374	2848.49	0.312226	-1.67934
		NT	579.032	2031.03	0.285093	-1.8105
		Heart	1742.33	1193.6	1.45973	0.545698

## Sheet: Fig 4f
	Embryo	Region	GFP	mCherry	GFP/mCherry	LOG2(GFP/mCH)			Rostral MB	Caudal MB	Heart (control)
hs1791-mCH / SI / Var-EGFP (dual-enSERT-2)	4	Rostral MB	3399	3015.68	1.12711	0.172627		Embryo4	0.172627	0.870421	0.110967
		Caudal MB	2187.47	1196.52	1.8282	0.870421		Embryo5	-0.00511394	1.0467	0.160279
		Heart	344.551	319.043	1.07995	0.110967		Embryo7	0.143191	1.05326	0.076833
	5	Rostral MB	3810.47	3824	0.996462	-0.00511394		Embryo8	0.0309686	0.51525	0.141554
		Caudal MB	2066.58	1000.38	2.0658	1.0467		AVERAGE	0.0854184	0.871408	0.122408
		Heart	97.187	86.968	1.1175	0.160279
	7	Rostral MB	3471.48	3143.48	1.10435	0.143191		T.TEST (P val)	0.577492	0.0110245
		Caudal MB	1613.75	777.631	2.07522	1.05326		SEM	0.0429185	0.126045	0.0182774
		Heart	242.156	229.597	1.0547	0.076833
	8	Rostral MB	3767	3687	1.0217	0.0309686
		Caudal MB	3547.3	2481.95	1.42924	0.51525
		Heart	214	194	1.10309	0.141554

## Sheet: Fig S1a, b
qPCR_date	qPCR_target	Endogenous_control	Sample_ID	Reference_sample	Integration_Number	Line	Genotype	Average 2^(-ΔΔCq)
2023-03-07	mCherry	hs1586	WT				WT
2023-03-07	mCherry	hs1586	A1551	TRUE	single	hZRS_mCH	HOM	0.955781
2023-03-07	mCherry	hs1586	A1127	TRUE	single	hZRS_mCH	HOM	1.14829
2023-03-07	mCherry	hs1586	A1128	TRUE	single	hZRS_mCH	HOM	0.969879
2023-03-07	mCherry	hs1586	A1328		tandem	hZRSref-mCH	HOM	1.97673
2023-03-07	mCherry	hs1586	A1409		tandem	hZRS446T>A-mCH	HOM	1.69792
2023-03-07	mCherry	hs1586	A1601		tandem	hZRS446T>A-mCH	HOM	1.69268
2023-10-24	mCherry	hs1586	A3268				WT
2023-10-24	mCherry	hs1586	A3274				WT
2023-10-24	mCherry	hs1586	A1127	TRUE	single	hZRS_mCH	HOM	1.06817
2023-10-24	mCherry	hs1586	A1128	TRUE	single	hZRS_mCH	HOM	1.42748
2023-10-24	mCherry	hs1586	A1293			EG177_hCH	HOM	2.21453
2023-10-24	mCherry	hs1586	A1411			EG177_hCH	HOM	2.09104
2023-10-24	mCherry	hs1586	A1415			EG177_hCH	HOM	2.2931
2023-10-24	mCherry	hs1586	A3100			hs737_830G>A-mCH	HET	0.657851
2023-10-24	mCherry	hs1586	A3101			hs737_830G>A-mCH	HET	0.607492
2023-10-24	mCherry	hs1586	A3102			hs737_830G>A-mCH	HET	0.641803
2023-09-21	eGFP	hs1586	A3268				WT
2023-09-21	eGFP	hs1586	A3274				WT
2023-09-21	eGFP	hs1586	A2134	TRUE	single	hs737ref-GFP	HET	1.00323
2023-09-21	eGFP	hs1586	A2136		single	hs737ref-GFP	HET	0.840568
2023-09-21	eGFP	hs1586	A2139		single	hs737ref-GFP	HET	0.977161
2023-09-21	eGFP	hs1586	A2773		single	hs737ref-GFP	HET	0.813367
2023-09-21	eGFP	hs1586	A2783		single	hs737ref-GFP	HET	0.951087
2023-09-21	eGFP	hs1586	A2784		single	hs737ref-GFP	HET	0.965137
2023-10-13	eGFP	hs1586	A3268				WT
2023-10-13	eGFP	hs1586	A3274				WT
2023-10-13	eGFP	hs1586	A2134	TRUE	single	hs737ref-GFP	HET	1.00122
2023-10-13	eGFP	hs1586	A1711		single	EG177_hGH	HET	1.25573
2023-10-13	eGFP	hs1586	A1714		single	EG177_hGH	HET	0.853272
2023-10-13	eGFP	hs1586	A1704		single	EG177_hGH	HET	0.16393
2023-10-13	eGFP	hs1586	A1706		single	EG177_hGH	HET	0.0498314
2023-10-13	eGFP	hs1586	A2904		single	EG177_hGH	HET	1.77276
2023-10-13	eGFP	hs1586	A2908		single	EG177_hGH	HET	1.73758
2023-10-13	eGFP	hs1586	A2914		single	EG177_hGH	HET	0.105869
2023-10-25	eGFP	hs1586	A3268				WT
2023-10-25	eGFP	hs1586	A3274				WT
2023-10-25	eGFP	hs1586	A2136	TRUE		hs737ref-GFP	HET	0.951703
2023-10-25	eGFP	hs1586	A2139	TRUE		hs737ref-GFP		1.09974
2023-10-25	eGFP	hs1586	A2773			hs737ref-GFP		0.898832
2023-10-25	eGFP	hs1586	A2783			hs737ref-GFP		0.923667
2023-10-25	eGFP	hs1586	A2784			hs737ref-GFP		0.87549
2023-10-25	eGFP	hs1586	A3086			hs737ref-GFP		1.63555
2023-10-25	eGFP	hs1586	A3091			hs737ref-GFP		1.09895
2023-10-25	eGFP	hs1586	A3093			hs737ref-GFP		1.74818

## Sheet: Fig S1d
	Embryo	Region	GFP	mCherry	mCherry/EGFP	LOG2(mCH/EGFP)			FB - Ect	MB	HB	NT	HT
hs737-eGFP / 830G>A-mCH (dual-enSERT-1)	10	FB - Ectopic	616.979	8969.21	14.5373	3.86169		Embryo10	3.86169	0.456169	0.402751	0.588777	1.40543
		Midbrain	1141.65	1566.23	1.37189	0.456169		Embryo7	2.7708	-0.116003	0.700277	1.23404	1.09678
		Hindbrain	352.766	466.366	1.32203	0.402751		Embryo4	2.93264	0.296356	0.297641	-0.364183	-1.23996
		Neural Tube	-337.244	-507.205	1.50397	0.588777		Embryo2	3.67776	-0.0171621	-0.239043	-0.224335	-1.17679
		Heart	-64.9948	-172.169	2.64896	1.40543		Embryo1	2.3953	2.64119	3.69879	0.198235	-1.42586
	7	FB - Ectopic	5043.72	34422.7	6.82487	2.7708		AVERAGE	3.12764	0.652109	0.972083	0.286506	-0.268083
		Midbrain	-238.768	-220.321	0.922741	-0.116003
		Hindbrain	-294.301	-478.185	1.62482	0.700277		T.TEST (Pval)	0.00428321	0.391517	0.311658	0.253266
		Neural Tube	-67.2717	-158.24	2.35225	1.23404		SEM	0.277771	0.507903	0.698378	0.289943	0.623468
		Heart	93.8773	200.781	2.13876	1.09678
	4	FB - Ectopic	2744.16	20951.8	7.63505	2.93264
		Midbrain	480.269	589.789	1.22804	0.296356
		Hindbrain	437.545	537.801	1.22913	0.297641
		Neural Tube	45.887	35.65	0.776908	-0.364183
		Heart	772.289	326.974	0.423383	-1.23996
	2	FB - Ectopic	610.938	7818.33	12.7973	3.67776
		Midbrain	819.51	809.819	0.988175	-0.0171621
		Hindbrain	678.552	574.942	0.847307	-0.239043
		Neural Tube	506.914	433.913	0.855989	-0.224335
		Heart	474.139	209.728	0.442335	-1.17679
	1	FB - Ectopic	1388.14	7302.82	5.26087	2.3953
		Midbrain	62.6662	165.513	2.64119	1.40119
		Hindbrain	24.3592	316.308	12.9851	3.69879
		Neural Tube	34.0272	39.0393	1.14729	0.198235
		Heart	349.429	130.056	0.372196	-1.42586

## Sheet: Fig S2a
	Embryo	Region	GFP	mCherry	GFP/mCherry	LOG2(GFP/mCH)			FL - Ant	FL - ZPA	HL - Ant	HL - ZPA	Heart (control)
404G>A-eGFP / 404G>A-mCH (dual-enSERT-1)	1	FL - Ant	438.849	415.058	1.05732	0.0804117		Embryo1	0.0804117	0.137347	1.05523	0.363922	1.71857
		FL - ZPA	2820.53	2564.39	1.09988	0.137347		Embryo2	0.258859	1.85862	1.00961	1.53242	0.395614
		HL - Ant	928.706	446.913	2.07805	1.05523		Embryo3	1.5992	0.907288	1.28065	0.4039	0.364462
		HL - ZPA	3627.95	2819.09	1.28692	0.363922		Embryo8	0.961458	0.514969	1.07744	0.582161	0.0359551
		Heart	370.263	112.504	3.29111	1.71857		AVERAGE	0.724981	0.854555	1.10573	0.720601	0.628651
	2	FL - Ant	479.455	400.704	1.19653	0.258859
		FL - ZPA	3372.74	930	3.6266	1.85862		T.TEST (Pval)	0.891333	0.748551	0.309147	0.873731
		HL - Ant	1084.26	538.53	2.01337	1.00961		SEM	0.34796	0.369755	0.0599898	0.274732	0.372304
		HL - ZPA	3530.51	1220.49	2.89271	1.53242
		Heart	496.026	377.062	1.3155	0.395614
	3	FL - Ant	610.903	201.635	3.02975	1.5992
		FL - ZPA	3197.83	1705.04	1.87552	0.907288
		HL - Ant	1083.79	446.098	2.42948	1.28065
		HL - ZPA	3472.88	2624.85	1.32308	0.4039
		Heart	360.005	279.637	1.2874	0.364462
	8	FL - Ant	3346.21	1718.4	1.94728	0.961458
		FL - ZPA	3679.79	2575.15	1.42896	0.514969
		HL - Ant	3619.42	1715.14	2.11028	1.07744
		HL - ZPA	3673.22	2453.57	1.49709	0.582161
		Heart	426.99	416.48	1.02524	0.0359551

[truncated: 10 more sheets: Fig S2b, Fig S3c, Fig S4c, Fig S4e, Fig S4g, Fig S4i, Fig S5b, Fig S5d, Fig S5f, Fig S5h]
